# Supplementary material for: High Blood Pressure among Students in Public and Private Schools in Maceió, Brazil
Source: PLoS One. 2015 Nov 23;10(11):e0142982. doi: 10.1371/journal.pone.0142982 (PMC4658097; doi:10.1371/journal.pone.0142982)
Supplement: S1 Table — (XLS) [file pone.0142982.s001.xls]

## Sheet: Sheet1
school	sex	age	weight	height	haz	baz	sbp	dbp	skin_color	n_householder_members	family_income	home_ ownership	schooling_household_head	high_blood_pressure	obesity
0	1	127.15	34.9	142	0.17	0.3	102	77	1	3	150	no		0	0
0	1	112.92	25.8	139.8	0.83	-2.38	96	53	1	4	198	no		0	0
0	1	120.8	58.7	150	1.86	2.98	132	79	1	4	198	yes	11	1	1
0	1	117.49	33	139	0.37	0.4	107	77	1	3	230	yes	7	0	0
0	1	120.8	26.7	132	-0.96	-0.73	82	53	1	3	240	no		0	0
0	1	124.88	27.9	138.7	-0.18	-1.44	116	73	1	7	250	no	0	0	0
0	1	126.52	33.6	141	0.06	0.11	113	70	1	4	400	yes		0	0
1	1	130.53	32.5	132.9	-1.43	0.73	92	67	1		584	no	11	0	0
0	1	130.2	31.1	134.3	-1.2	0.2	98	54	1	5	600			0	0
0	1	120.54	37.5	136.6	-0.22	1.59	99	68	1	2	600	no	2	0	0
0	1	129.74	42	141.1	-0.15	1.69	129	77	1	6	600	no	4	1	0
0	1	125.9	34.9	141.6	0.19	0.38	108	77	1	5	600.22	no	8	0	0
1	1	123.56	32.4	145.7	0.98	-0.83	95	51	1	4	622	no	11	0	0
0	1	113.51	36.3	136	0.17	1.59	119	73	1	4	622	yes	12	1	0
1	1	121.23	33.4	137.4	-0.14	0.62	118	81	1	4	622	yes	12	1	0
1	1	127.7	44.8	144.8	0.55	1.81	113	72	1	6	622	yes	8	0	0
1	1	122.91	39.5	145.5	1	1.01	108	82	1	3	670	no		1	0
0	1	115.25	23.1	131.8	-0.63	-2.33	96	53	1	4	678	no		0	0
0	1	122.45	27.4	137.4	-0.22	-1.37	113	80	1	4	678	yes	0	1	0
1	1	117.03	40.1	141.8	0.84	1.62	105	72	1	3	680	no	12	0	0
0	1	123.53	53	149.2	1.53	2.5	134	83	1	4	687	no	11	1	1
0	1	132.73	43.5	147.3	0.57	1.3	94	65	1	4	700	no	8	0	0
0	1	121.1	27.2	132.3	-0.93	-0.59	103	62	1	5	700	no	8	0	0
0	1	117.09	31.7	135.3	-0.19	0.53	115	73	1	5	700	no	6	0	0
0	1	119.75	54.9	137.5	-0.03	3.65	119	63	1	4	700	no	9	1	1
1	1	120.41	28	140	0.32	-1.52	106	74	1	4	700	yes	3	0	0
0	1	119.26	42.5	146	1.34	1.57	110	57	1	4	700	yes	9	0	0
0	1	118.47	40.1	149	1.88	0.85	108	64	1	4	700	yes		0	0
0	1	119.26	35	137.5	0.01	1.03	114	74	1	5	712	yes	5	0	0
0	1	126.85	44.8	140.3	-0.07	2.19	116	67	1	6	770	yes		0	1
0	1	121.07	30.1	140.2	0.31	-0.74	99	59	1	3	780	yes	11	0	0
1	1	130.83	33.1	142.1	-0.07	-0.28	98	53	1	2	800	no	11	0	0
0	1	116.11	30.2	129.6	-1.04	0.87	93	55	1	3	800	no	8	0	0
0	1	129.84	26.1	131.5	-1.59	-1.1	112	80	1	4	800	no	10	1	0
1	1	119.89	39.4	135.5	-0.35	2.02	109	60	1	4	800	yes		0	1
1	1	125.54	27.5	138.1	-0.32	-1.52	104	75	1	4	800	yes	11	0	0
1	1	128.1	40.4	151.5	1.54	0.43	93	61	1	5	800	yes	8	0	0
0	1	125.4	24.1	133	-1.09	-2.23	94	51	1	7	800	yes	11	0	0
0	1	132.07	31.5	141	-0.32	-0.64	110	60	1	6	817	no	10	0	0
1	1	130	47	147.2	0.75	1.85	90	71	1	4	900	no		0	0
1	1	128.3	29.7	138.9	-0.38	-0.85	105	70	1	3	900	no	15	0	0
0	1	118.11	34.8	134.3	-0.42	1.36	105	57	1	5	928	no		0	0
0	1	115.25	60.5	147.1	1.83	3.61	124	84	1	3	945	no	5	1	1
1	1	119.95	29.9	137.5	-0.04	-0.38	104	76	1	3	950	yes		0	0
0	1	128.16	43.6	139	-0.36	2.11	101	62	1	5	1000	no		0	1
1	1	119.33	46.8	145.4	1.24	2.21	128	75	1	3	1000	no	5	1	1
0	1	131.45	31.1	141	-0.28	-0.76	106	63	1	4	1000	yes		0	0
0	1	120.57	44.3	142.5	0.7	2.1	116	70	1	5	1000	yes	3	0	1
1	1	128.89	31.9	133.7	-1.2	0.52	98	68	1	2	1020	no	3	0	0
1	1	124.09	30.6	144.8	0.81	-1.35	95	59	1	4	1121	yes	23	0	0
0	1	116.4	43.1	138.9	0.43	2.33	104	59	1		1200	no	8	0	1
1	1	124.12	49	148.3	1.34	2.14	125	74	1	3	1200	yes	7	1	1
1	1	121.13	59.1	149	1.67	3.08	131	93	1	6	1250	yes	0	1	1
0	1	131.68	35.1	142.6	-0.05	0.17	102	65	1	8	1356	yes	6	0	0
1	1	124.25	35.8	145.6	0.92	0.15	106	64	1	3	1478	yes	11	0	0
0	1	125.77	28.1	137	-0.5	-1.09	101	66	1	8	1500	no		0	0
1	1	125.37	47.4	152.2	1.85	1.6	110	65	1	4	1500	yes	11	0	0
0	1	134.14	35.4	140.5	-0.53	0.44	85	53	1	5	1500	yes	15	0	0
1	1	123.83	46.4	144.8	0.83	2.11	98	61	1	4	1600	no	3	0	1
1	1	130.6	28.4	131.1	-1.7	-0.2	101	64	1	4	1600	yes	11	0	0
1	1	128.13	31.8	139.3	-0.31	-0.21	105	71	1	4	1750	yes	11	0	0
1	1	122.48	50.6	147.3	1.31	2.42	119	69	1	3	1800			0	1
1	1	130.53	35.5	140.2	-0.33	0.58	102	60	1	3	1866	yes	3	0	0
1	1	121.92	61.8	151	1.93	3.15	119	87	1	3	1900	no	11	1	1
1	1	118.7	55	151	2.18	2.68	120	59	1	3	1940	yes	12	0	1
1	1	118.51	40.3	146.8	1.53	1.12	104	63	1	4	2000			0	0
1	1	112.82	67.6	147.5	2.08	4.47	128	78	1	4	2000			1	1
1	1	123.14	29.1	138.6	-0.08	-0.9	129	73	1	8	2000			1	0
1	1	124.75	31.8	137.8	-0.31	0.07	93	49	1	5	2000			0	0
1	1	120.87	29.3	136.2	-0.31	-0.41	106	67	1	2	2000	yes	11	0	0
1	1	122.97	39.4	140	0.14	1.54	109	71	1	2	2000	yes	3	0	0
1	1	131.38	30.1	132.3	-1.57	0.15	101	67	1	3	2000	yes	10	0	0
1	1	129.77	28.9	138.4	-0.55	-1.11	94	63	1	3	2000	yes		0	0
1	1	122.28	43.3	140.9	0.33	2.06	111	73	1	4	2000	yes	16	0	1
1	1	117.32	44.6	135.5	-0.18	2.75	118	76	1	5	2000	yes		1	1
0	1	136.8	42.5	147.5	0.31	1.03	115	59	1	4	2034	yes		0	0
1	1	124.16	33.2	136	-0.55	0.68	110	65	1	4	2050	no		0	0
1	1	131.02	35.8	140.1	-0.38	0.65	98	62	1	6	2115	yes		0	0
1	1	130.2	39.4	138.5	-0.57	1.51	94	56	1	4	2200	yes	15	0	0
1	1	120.57	55.1	145.3	1.14	2.99	106	81	1	3	2500	yes	15	1	1
1	1	133.16	47.1	154.5	1.6	1.18	113	58	1	4	2500	yes		0	0
1	1	123.63	41.3	137.2	-0.33	2.06	117	73	1	4	2500	yes	6	0	1
1	1	116.9	47.9	141.8	0.85	2.66	120	74	1	6	2500	yes	11	1	1
1	1	129.08	32.4	140.2	-0.24	-0.18	93	60	1	5	2502	yes	3	0	0
1	1	126.98	33.1	142	0.18	-0.17	100	71	1	3	2700	yes	20	0	0
1	1	119.62	58.4	158.7	3.31	2.46	116	89	1	7	2712	yes	22	1	1
1	1	117.59	40.5	143.4	1.06	1.52	111	78	1	6	2786	yes	7	0	0
1	1	127.41	43.8	147	0.91	1.49	130	80	1	3	2800	no	4	1	0
1	1	119.72	29	139.5	0.29	-1.01	106	66	1	2	2800	no	16	0	0
1	1	121.07	33.4	148.4	1.59	-0.84	110	66	1	5	2800	yes	17	0	0
1	1	118.74	32.7	136	-0.19	0.67	107	64	1	3	3000			0	0
1	1	116.63	29.6	140	0.59	-0.8	111	64	1	4	3000			0	0
1	1	127.8	25.5	136.5	-0.71	-2.23	100	40	1	5	3000	no	6	0	0
1	1	118.7	28.5	132.6	-0.73	-0.11	105	68	1	3	3000	yes	13	0	0
1	1	132.93	27.1	127.1	-2.43	-0.11	115	70	1	4	3000	yes	12	0	0
1	1	134.21	51.3	159.5	2.26	1.3	123	71	1	5	3000	yes	11	1	0
1	1	120.57	27.7	135.6	-0.38	-0.91	96	59	1	4	3100	yes	11	0	0
1	1	127.54	41.7	148.5	1.12	1.01	128	81	1	4	3300	yes		1	0
1	1	118.41	29	132.4	-0.74	0.09	96	59	1	3	4000			0	0
1	1	134.31	59.5	155.6	1.68	2.41	126	59	1	3	4000	yes	5	1	1
1	1	126.92	23.6	135.8	-0.76	-3.13	92	59	1	4	4000	yes	7	0	0
1	1	124.58	46.6	145.5	0.88	2.06	89	69	1	4	4500	yes	11	0	1
1	1	129.84	37.4	146.5	0.66	0.3	103	67	1	3	5000	yes	11	0	0
1	1	121.63	54.7	142.8	0.67	3.1	118	77	1	4	5000	yes		0	1
1	1	123.5	34.6	140.9	0.25	0.45	105	105	1	4	5000	yes	16	1	0
1	1	130.46	31.7	140.1	-0.34	-0.41	91	58	1	5	5000	yes	11	0	0
1	1	125.24	55.4	144	0.6	2.97	126	76	1	5	5000	yes		1	1
1	1	121.95	62.1	146	1.15	3.57	134	85	1	5	5000	yes	20	1	1
1	1	112.39	42.8	137	0.41	2.55	108	66	1	4	6000	no	15	0	1
1	1	115.09	29.8	130	-0.91	0.73	109	68	1	5	6000	no	21	0	0
1	1	123.73	29.9	138.8	-0.09	-0.66	107	54	1	4	6750	yes		0	0
1	1	121.59	51.3	150.5	1.87	2.29	107	65	1	5	8000	yes	21	0	1
1	1	124.39	32.6	140.9	0.19	-0.11	107	59	1	5	9000	yes	16	0	0
1	1	113.94	35.2	138.9	0.6	1.03	109	72	1	6	10000	no	18	0	0
1	1	112.59	31.6	136.9	0.38	0.38	113	77	1	4	10000	yes	19	0	0
1	1	119.62	43.7	143	0.85	2	96	77	1	4	10000	yes	18	0	0
1	1	123.07	35.4	141.2	0.32	0.61	105	71	1	4	12400	yes	22	0	0
1	1	122.91	33.3	140.2	0.18	0.21	106	71	1	5	14000	no	16	0	0
1	1	124.09	39.3	147.1	1.16	0.77	80	62	1	4	15000	yes	15	0	0
1	1	127.44	48.1	147	0.9	2.06	106	66	1	3			4	0	1
0	1	129.28	43.4	146	0.62	1.48	109	61	1	3				0	0
1	1	120.31	54.5	143.9	0.94	3.04	108	80	1	3			8	0	1
1	1	119.16	33.7	137.9	0.08	0.68	100	62	1	4				0	0
1	1	122.25	41.9	143.3	0.71	1.65	111	66	1	4				0	0
0	1	111.41	28.3	129.8	-0.7	0.37	101	61	1	11				0	0
0	1	125.47	52.9	145	0.74	2.71	90	62	1				5	0	1
1	1	126.29	29	131.8	-1.33	0	101	53	1					0	0
0	1	117.91	27.1	131.3	-0.88	-0.4	97	65	1					0	0
0	1	120.08	27	132.2	-0.88	-0.63	85	58	1					0	0
0	1	117.88	32.3	133.5	-0.53	0.89	99	59	1					0	0
0	1	133.55	34.1	149.5	0.84	-1.08	102	61	1					0	0
0	1	127.18	33.7	138	-0.44	0.49	109	63	1					0	0
0	1	124.29	27.3	137	-0.41	-1.39	91	59	1					0	0
0	1	121.86	28.5	136	-0.4	-0.69	94	54	1					0	0
0	1	131.15	33.8	141.2	-0.23	0.03	96	59	1					0	0
0	1	116.27	30.2	135.5	-0.11	0.08	98	58	1					0	0
0	1	124.62	31.2	139.7	-0.01	-0.37	108	70	1					0	0
0	1	124.22	28.9	140.3	0.11	-1.28	92	55	1					0	0
0	1	111.34	37.5	135.5	0.24	1.91	112	72	1					0	0
0	1	118.31	37.5	139.1	0.32	1.39	99	57	1					0	0
1	1	128.82	45.4	147	0.81	1.69	106	61	1					0	0
1	1	114.86	34.9	138.3	0.44	1.01	112	63	1					0	0
0	1	116.37	28.4	141	0.76	-1.43	88	51	1					0	0
1	1	127.9	40.9	147	0.87	1	98	68	1					0	0
0	1	118.08	38.5	137.1	0.02	1.77	116	60	1					0	0
0	1	122.94	51.5	147.7	1.34	2.47	115	73	1					0	1
0	1	126.39	32.7	149.5	1.36	-1.37	92	45	1					0	0
1	1	126.46	43.2	154.4	2.1	0.7	107	71	1					0	0
1	1	128.26	75.9	155.3	2.1	3.77	114	75	1					0	1
1	1	128.82	42.4	149.5	1.18	1	120	57	1					0	0
0	1	115.22	55.4	153	2.77	2.67	120	70	1					0	1
0	1	111.21	36	136.2	0.37	1.56	118	78	1					0	0
0	1	130.3	36.9	138.9	-0.51	1.03	128	71	1					1	0
0	1	127.18	28.8	138.9	-0.31	-1.16	104	53	1	3		no		0	0
1	1	121.2	22.3	131	-1.14	-2.78	103	63	1	4		no	8	0	0
0	1	126.49	25.4	135.4	-0.79	-2.04	101	53	1	4		no	14	0	0
1	1	126.42	56.4	157	2.5	2.23	116	56	1	4		no	13	0	1
0	1	122.38	30.4	136.5	-0.36	-0.13	113	57	1	5		no	4	0	0
1	1	113.35	29.1	136.3	0.23	-0.34	107	71	1	5		no		0	0
1	1	127.34	33.2	139	-0.3	0.24	110	68	1	6		no		0	0
1	1	122.64	33.8	146.5	1.17	-0.48	114	67	1	3		no	11	0	0
1	1	114.83	37.7	144.8	1.49	0.89	109	57	1	3		no		0	0
1	1	118.51	47.6	145.7	1.35	2.3	126	82	1	2		yes		1	1
1	1	120.34	30.1	140.2	0.36	-0.72	101	61	1	3		yes	14	0	0
1	1	115.29	44.2	147.1	1.82	1.82	96	68	1	3		yes	15	0	0
1	1	128	36.2	140.5	-0.12	0.76	118	77	1	3		yes	3	0	0
1	1	118.9	45.7	138	0.11	2.65	149	73	1	3		yes	15	1	1
1	1	123.04	42.6	146	1.07	1.5	106	61	1	4		yes	16	0	0
1	1	126.16	31.6	135.4	-0.77	0.29	103	66	1	4		yes	11	0	0
1	1	124.98	31.5	135	-0.76	0.34	105	63	1	4		yes	10	0	0
1	1	123.4	27.6	134.9	-0.67	-0.9	103	72	1	4		yes	3	0	0
0	1	127.8	45	147.4	0.94	1.62	117	71	1	4		yes	7	0	0
1	1	130.66	64.4	149	0.97	3.22	101	67	1	4		yes		0	1
1	1	124.06	26.4	132.5	-1.08	-1.01	101	61	1	4		yes	8	0	0
1	1	127.05	53.3	142.6	0.26	2.85	109	75	1	4		yes		0	1
0	1	122.02	41.3	139.9	0.19	1.87	116	77	1	4		yes		0	0
0	1	120.9	27.6	138.5	0.05	-1.44	119	63	1	4		yes		1	0
0	1	127.93	26	127.8	-2.04	-0.49	94	51	1	5		yes		0	0
1	1	122.05	35.6	139.2	0.08	0.91	83	61	1	5		yes	5	0	0
1	1	120.25	35.8	144.5	1.04	0.38	107	59	1	5		yes	8	0	0
0	1	114.27	36.5	140	0.76	1.18	116	58	1	5		yes	4	0	0
1	1	123.73	51.8	146.7	1.13	2.55	114	71	1	7		yes		0	1
0	1	118.47	31.9	132.5	-0.73	0.9	103	70	1	9		yes	4	0	0
0	1	110.55	28.4	130	-0.6	0.39	104	62	0	4	98	no		0	0
0	1	124.88	37.5	143.7	0.58	0.76	100	67	0	5	150	no	4	0	0
0	1	113.71	27.9	137.2	0.35	-0.95	97	67	0	4	160	no	5	0	0
0	1	119.52	29.5	134.6	-0.47	-0.08	120	70	0	5	166	no		1	0
0	1	127.05	34.2	146.2	0.81	-0.42	95	57	0	3	280	no	7	0	0
0	1	116.07	27.4	135.7	-0.06	-0.95	101	46	0	6	300		1	0	0
0	1	131.94	33.6	141.5	-0.24	-0.08	104	64	0	3	300	no		0	0
0	1	115.98	28.5	136.5	0.07	-0.65	123	75	0	7	350	yes		1	0
1	1	121.99	38	136.1	-0.39	1.69	107	66	0	3	413	no	4	0	0
0	1	128.85	30.6	141.2	-0.07	-0.9	96	59	0	6	500.5	yes	5	0	0
0	1	129.91	31.2	147.3	0.77	-1.66	112	64	0	3	600	no	6	0	0
0	1	125.57		131	-1.41		124	61	0	6	600	yes	4	1
0	1	129.48	39.1	139.1	-0.43	1.42	107	65	0	5	622			0	0
0	1	119.92	47.4	140.5	0.43	2.63	101	65	0	4	622	no	6	0	1
0	1	129.22	29.7	136	-0.88	-0.44	109	69	0	14	670			0	0
0	1	128.53	40.5	148.7	1.08	0.74	101	69	0	2	678	yes		0	0
0	1	120.64	31.2	141	0.46	-0.47	95	61	0	4	700	yes	6	0	0
0	1	116.53	44.2	148.5	1.95	1.66	98	60	0	5	750	yes	2	0	0
0	1	123.3	23.9	132.4	-1.05	-2.17	105	60	0	6	760	yes	8	0	0
1	1	116.17	37.2	132.2	-0.63	2.06	121	66	0	3	784	yes	11	1	1
1	1	130.92	34.7	138.2	-0.66	0.62	112	64	0	3	800	no	6	0	0
0	1	115.45	33.2	144	1.31	-0.16	113	60	0	4	800	no	9	0	0
0	1	128.26	38.7	147.2	0.88	0.54	98	62	0	4	800	no	4	0	0
0	1	128.69	28.2	132.3	-1.4	-0.39	101	67	0	5	800	no		0	0
0	1	120.87	27.2	139.6	0.23	-1.81	108	63	0	5	800	no		0	0
0	1	121.07	27	141	0.43	-2.17	96	70	0	5	800	yes	6	0	0
0	1	130.1	28.4	132.5	-1.46	-0.39	98	64	0	9	800	yes	4	0	0
0	1	121.66	33.7	137.3	-0.19	0.7	104	66	0	6	872	no	4	0	0
0	1	123.6	44.5	147.5	1.26	1.64	118	68	0	5	960	yes	0	0	0
0	1	130.2	31.5	141.5	-0.12	-0.67	106	55	0	4	1000	yes	8	0	0
1	1	121.82	45.4	138.9	0.05	2.48	104	69	0	3	1500	yes	3	0	1
0	1	112.66	27.6	133	-0.26	-0.37	98	72	0	4	2070	yes	9	0	0
1	1	123.17	44.7	142.8	0.56	2.07	102	78	0	4	4500	no	12	0	1
1	1	121.76	58.5	146.3	1.21	3.2	106	82	0	3	5000	yes		1	1
0	1	124.52	36.1	144	0.65	0.41	96	55	0	4			11	0	0
0	1	116.83	21.4	123	-2.14	-1.56	89	64	0					0	0
0	1	110.88	22.8	122.5	-1.86	-0.62	87	45	0					0	0
0	1	133.68	46.3	132	-1.75	2.76	102	59	0					0	1
0	1	125.5	24.4	129.2	-1.68	-1.36	95	63	0					0	0
0	1	125.17	26.2	129.1	-1.67	-0.56	96	58	0					0	0
0	1	113.87	23	125.1	-1.62	-1.05	103	51	0					0	0
0	1	123.01	25.2	129.7	-1.45	-1.02	106	71	0					0	0
0	1	130	31.5	134.3	-1.18	0.32	101	63	0					0	0
0	1	117.82	23.9	131	-0.93	-1.78	102	68	0					0	0
0	1	124.75	34.3	134.7	-0.79	1.07	94	55	0					0	0
0	1	121.43	29.2	134	-0.69	-0.14	105	69	0					0	0
0	1	127.51	31.4	136.9	-0.63	0.01	86	64	0					0	0
0	1	126.65	48.5	138	-0.41	2.74	103	62	0					0	1
0	1	129.31	29.4	138	-0.58	-0.84	105	64	0					0	0
0	1	129.81	38.2	140.1	-0.3	1.16	112	63	0					0	0
0	1	121.23	32.8	138.7	0.06	0.31	87	64	0					0	0
0	1	134.67	36.5	145.1	0.11	0.14	103	66	0					0	0
0	1	118.47	32.8	139.3	0.34	0.29	112	68	0					0	0
0	1	126.26	51.9	143.9	0.52	2.67	100	60	0					0	1
0	1	113.18	32.4	139.7	0.79	0.23	110	64	0					0	0
0	1	122.87	41.2	144.3	0.82	1.43	117	70	0					0	0
0	1	113.81	27.8	129.7	-0.87	0.17	97	61	0					0	0
0	1	120.28	38	145.1	1.13	0.81	93	51	0					0	0
0	1	126.42	38	150	1.43	0.1	106	50	0					0	0
0	1	117.78	29.7	134.2	-0.42	0.07	114	49	0					0	0
0	1	122.12	28.7	137.1	-0.25	-0.79	111	76	0					0	0
0	1	114.76	27.2	133.6	-0.31	-0.66	101	54	0	5		no		0	0
0	1	129.54	27.5	138.5	-0.52	-1.69	106	62	0	5		no	6	0	0
0	1	131.61	30.3	143	0.01	-1.36	94	68	0	8		no		0	0
0	1	129.71	29.6	136.3	-0.86	-0.53	108	61	0	3		yes		0	0
0	1	126.09	66.4	141.9	0.22	4.15	133	89	0	3		yes		1	1
0	1	122.87	26.1	128.3	-1.66	-0.42	103	66	0	4		yes		0	0
0	1	118.24	28.6	131.8	-0.83	0.05	92	55	0	5		yes	6	0	0
1	1	134.51	41.3	152.5	1.21	0.35	118	81	0	6		yes		0	0
0	1	116.14	39.8	135	-0.18	2.21	107	67	0			yes		0	1
0	1	123.27	25.9	135.6	-0.56	-1.75	110	65	0	3	86	yes	12	0	0
0	1	121.92	46	137.7	-0.14	2.63	129	81	0	2	98	no	1	1	1
0	1	116.24	30.2	128.3	-1.25	1.03	97	61	0	3	98	yes	8	0	0
0	1	121.56	31.8	138	-0.07	0.11	104	63	0	8	98	yes		0	0
0	1	117.88	26.2	133.1	-0.6	-1.06	107	52	0	4	100	yes	4	0	0
0	1	119.36	25.4	134.9	-0.41	-1.78	93	50	0	3	120	no	0	0	0
0	1	119.16	34.8	133	-0.7	1.48	97	54	0		150			0	0
0	1	130	30.6	134.3	-1.18	0.06	99	66	0	5	190	yes		0	0
0	1	127.18	25.6	132	-1.35	-1.34	94	51	0	4	200	no	8	0	0
1	1	130.56	29.8	140.7	-0.26	-1.15	117	63	0	5	200	no		0	0
0	1	124.65	48.4	147.6	1.2	2.11	120	78	0	2	200	no	3	0	1
0	1	128.92	30.6	136.8	-0.74	-0.25	103	55	0	7	200.3	no	3	0	0
0	1	129.68	25.5	134.3	-1.16	-1.87	97	62	0	3	250		12	0	0
0	1	124.98	26	129	-1.68	-0.62	100	64	0	6	290	no	0	0	0
0	1	124.98	24.9	130	-1.52	-1.26	115	65	0	6	290	no	0	0	0
0	1	126.32	37.2	142.3	0.27	0.81	103	71	0	6	300	no	6	0	0
0	1	110.52	30.5	138.6	0.81	-0.15	93	57	0	6	300	no		0	0
1	1	127.38	36	138.7	-0.35	0.93	96	62	0	6	300	yes	7	0	0
0	1	123.14	32.6	138.6	-0.08	0.22	98	68	0		300	yes		0	0
0	1	122.02	27.8	135	-0.57	-0.8	88	52	0	5	306	no	5	0	0
0	1	123.66	34.6	139	-0.06	0.67	91	54	0	4	312	no		0	0
0	1	131.68	27.6	135.5	-1.11	-1.19	102	68	0	7	332	yes		0	0
0	1	125.27	33.8	138.3	-0.27	0.52	107	68	0	3	350	no	4	0	0
0	1	118.41	25.9	133.2	-0.62	-1.22	99	67	0	6	350	yes	7	0	0
0	1	126.55	26.5	134.7	-0.9	-1.4	107	73	0	2	352	no		0	0
0	1	122.74	35.7	136.5	-0.38	1.21	113	79	0		400	no	10	1	0
0	1	126.98	40.7	136	-0.73	2	114	66	0	4	400	yes	4	0	0
0	1	115.98	26	129.8	-1	-0.55	111	67	0	3	480	no	1	0	0
0	1	128.66	24	134.5	-1.07	-2.68	99	61	0	6	500	no	4	0	0
0	1	117.39	37	143.5	1.09	0.83	106	70	0	4	500	yes	7	0	0
1	1	127.97	25.5	125.3	-2.42	-0.3	93	55	0	5	500	yes	7	0	0
0	1	128	25.2	125.8	-2.34	-0.49	91	64	0		500	yes	4	0	0
0	1	130.04	26.5	133	-1.38	-1.19	101	64	0	4	520	no		0	0
1	1	124.58	31.3	146.2	0.99	-1.32	115	58	0	2	550			0	0
0	1	124.02	30.5	146.6	1.09	-1.68	90	60	0	6	566	no	6	0	0
1	1	128.62	34.9	139.7	-0.28	0.55	102	63	0	4	586	yes	3	0	0
0	1	130.1	30.1	140	-0.34	-0.92	97	62	0	5	600			0	0
1	1	122.32	31.8	136.2	-0.4	0.33	111	70	0	2	600	no	11	0	0
0	1	123.96	28.7	131.6	-1.22	-0.01	99	70	0	3	600	no	5	0	0
0	1	125.54	34.6	134.5	-0.87	1.13	121	65	0	3	600	no	5	1	0
0	1	130.56	33.2	137.9	-0.68	0.3	95	62	0	6	600	no		0	0
1	1	118.51	30.1	137	-0.02	-0.21	115	67	0	3	600	yes	5	0	0
1	1	118.44	31	140.5	0.54	-0.42	104	62	0	3	600	yes	8	0	0
0	1	130.14	31.4	149.6	1.1	-1.97	95	59	0	4	600	yes	4	0	0
0	1	123.76	44.6	144.5	0.78	1.9	117	63	0	4	600	yes	4	0	0
0	1	109.9	29.8	138.2	0.79	-0.32	85	53	0	3	622	no	5	0	0
1	1	119.29	33.7	143	0.87	0.04	104	60	0	3	622	no		0	0
0	1	125.34	39	147.2	1.09	0.67	104	54	0	3	622	no		0	0
1	1	124.42	28.9	133.4	-0.97	-0.22	101	63	0	5	637		11	0	0
1	1	120.05	39.1	142	0.66	1.36	108	69	0	4	640	no	7	0	0
1	1	115.84	29.7	130	-0.96	0.68	100	77	0	4	650	yes	13	1	0
1	1	116.73	26.6	138.8	0.39	-1.86	100	63	0	2	668	no	11	0	0
0	1	116.14	33.8	133.1	-0.48	1.32	107	66	0	4	670	yes		0	0
0	1	127.77	32.1	141.8	0.09	-0.46	116	63	0	8	675	no		0	0
1	1	113.25	26.2	129.3	-0.9	-0.34	121	72	0	2	678		15	1	0
0	1	131.29	44.1	146.7	0.58	1.47	112	57	0	3	678			0	0
1	1	125.86	28.9	135.2	-0.78	-0.51	119	64	0	4	678		7	0	0
0	1	127.67	38.2	144.4	0.49	0.76	88	58	0	5	678			0	0
0	1	115.45	32.3	140	0.67	0.12	103	62	0	4	678	no	11	0	0
0	1	114.83	28.4	132.1	-0.55	0.01	111	69	0	4	678	no	4	0	0
0	1	115.48	40	143.3	1.2	1.49	91	54	0	4	678	no	9	0	0
0	1	114.04	31.9	142.5	1.18	-0.33	104	63	0	5	678	no		0	0
0	1	112.36	27.6	132	-0.4	-0.21	113	76	0	5	678	no	7	0	0
0	1	125.7	31.9	145.6	0.82	-1.04	109	73	0	3	678	yes		0	0
1	1	119.56	41.9	141.9	0.68	1.84	108	77	0	3	678	yes	5	0	0
0	1	128.03	27.3	133.5	-1.18	-0.9	109	71	0	4	678	yes	4	0	0
0	1	129.81	38.4	135.6	-0.98	1.63	106	60	0	4	678	yes	1	0	0
0	1	130.27	35.9	147.5	0.78	-0.2	101	57	0	4	678	yes	1	0	0
0	1	118.93	49.2	142.1	0.75	2.72	115	76	0	4	678	yes	8	0	1
0	1	120.51	32.3	137.1	-0.14	0.39	102	61	0	5	678	yes		0	0
0	1	130.92	30.1	140.5	-0.32	-1.02	92	63	0	6	678	yes		0	0
0	1	112.13	35.1	142.3	1.29	0.64	121	68	0	6	678	yes		1	0
1	1	122.74	35.2	143.4	0.69	0.31	100	69	0	8	678	yes	8	0	0
0	1	114.3	26.4	133.4	-0.31	-0.95	92	51	0	3	680	no	8	0	0
0	1	113.51	41.2	142.9	1.28	1.78	95	54	0		684.68	no	6	0	0
0	1	120.48	25.1	131.8	-0.97	-1.38	90	56	0	4	700	no		0	0
1	1	123.83	28.7	137.7	-0.27	-0.93	104	62	0	3	700	yes	3	0	0
0	1	127.08	36.6	146.3	0.82	0.2	91	60	0	5	700	yes	10	0	0
0	1	117.03	24.6	128	-1.35	-0.87	108	68	0	6	700	yes	5	0	0
0	1	134.08	35.5	147.6	0.52	-0.41	109	70	0	4	700.34	no	7	0	0
1	1	127.97	35.6	142.2	0.14	0.43	97	66	0	6	720	no	5	0	0
0	1	124.48	28.9	134.4	-0.82	-0.36	93	56	0	3	720	yes	8	0	0
0	1	121.2	29.5	138.5	0.03	-0.7	99	56	0	7	732	yes		0	0
1	1	114.3	39.3	135.6	0.05	2.13	119	86	0	3	750			1	1
0	1	124.55	37.9	147.5	1.19	0.42	115	68	0	4	756	no	8	0	0
1	1	125.93	35	138	-0.36	0.83	116	70	0	4	756	yes		0	0
0	1	122.81	35.4	124.5	-2.25	2.3	98	62	0	5	772	yes		0	1
0	1	136.28	34.7	148.2	0.45	-0.78	90	61	0	3	778	no	4	0	0
0	1	120.38	29.7	140.1	0.34	-0.85	99	55	0	4	784	yes	6	0	0
0	1	126.09	34.3	134	-0.98	1.11	108	60	0	2	785	yes	4	0	0
0	1	133.09	46.4	153.5	1.46	1.17	112	66	0	2	800	no		0	0
1	1	126	32.1	138.9	-0.23	-0.02	117	69	0	2	800	no	8	0	0
0	1	132.53	52.8	147	0.54	2.42	99	68	0	3	800	no	9	0	1
0	1	127.08	28.5	139.5	-0.21	-1.38	100	63	0	4	800	no	6	0	0
0	1	120.87	26.2	137.6	-0.09	-1.92	98	69	0	5	800	no		0	0
0	1	120.94	85	150.3	1.89	5.4	142	80	0	5	800	no		1	1
0	1	127.67	37.6	141.5	0.05	0.95	129	85	0	4	800	no	1	1	0
0	1	112.1	26	123	-1.85	0.57	99	71	0	7	800	no	4	0	0
1	1	127.8	51.6	148.3	1.08	2.33	68	74	0	4	800	yes		0	1
1	1	127.31	45.2	152.8	1.79	1.18	85	56	0	4	800	yes	9	0	0
0	1	111.84	27.9	139	0.78	-1.22	116	81	0	5	800	yes	7	1	0
0	1	126.19	67.2	153.1	1.92	3.31	121	66	0	9	800	yes	8	0	1
0	1	108.88	31.2	135.5	0.42	0.53	107	60	0	5	812	yes		0	0
0	1	133.72	38.2	143	-0.14	0.77	102	62	0	6	840	yes	7	0	0
0	1	132.6	42.3	157.7	2.12	0.02	107	54	0	4	850	yes	7	0	0
0	1	119.49	32.8	134.4	-0.5	0.87	107	62	0	7	880	yes		0	0
0	1	128.39	30.5	135.5	-0.9	-0.09	116	76	0	8	880	yes	7	0	0
1	1	121.66	33.4	141.3	0.44	0.12	114	77	0	3	900		10	0	0
0	1	122.94	30.7	138.5	-0.09	-0.33	104	57	0	4	900	no	6	0	0
1	1	129.97	36.2	148.2	0.9	-0.2	104	69	0	4	900	no		0	0
0	1	123.01	30.9	141.5	0.37	-0.7	105	63	0	4	900	yes		0	0
0	1	133.62	35.2	150.9	1.04	-0.94	105	65	0	7	970	yes	0	0	0
1	1	111.15	32.3	139.4	0.89	0.28	63	59	0	4	1000	no	12	0	0
1	1	123.56	50.1	150.2	1.68	2.13	117	65	0	4	1000	no	5	0	1
1	1	132.34	35.5	145.4	0.32	-0.09	120	51	0	4	1000	no	12	0	0
0	1	110.03	25.1	130	-0.57	-0.86	85	52	0	5	1000	no	1	0	0
1	1	133.22	31.7	132.7	-1.62	0.49	100	62	0	5	1000	no	5	0	0
0	1	118.74	31.9	137.5	0.04	0.27	97	57	0	7	1000	no		0	0
0	1	120.84	50.7	140.2	0.32	2.93	110	71	0	4	1000	yes	15	0	1
0	1	129.94	31.1	142	-0.02	-0.87	101	62	0	5	1000	yes	8	0	0
0	1	125.01	40.9	154.7	2.26	0.24	128	94	0	5	1000	yes	3	1	0
1	1	123.56	46.9	143.2	0.6	2.29	122	85	0	3	1070	yes	6	1	1
0	1	125.93	48.9	160	3	1.12	114	65	0	4	1100	no	3	0	0
0	1	128	27.3	138.4	-0.44	-1.72	107	76	0	4	1134	yes	12	0	0
1	1	130.37	33	138.5	-0.58	0.18	111	64	0	3	1200	no	8	0	0
1	1	127.01	41.3	139.4	-0.22	1.8	108	65	0	2	1200	no		0	0
1	1	127.93	31.1	140.9	-0.05	-0.66	88	63	0	3	1200	yes	3	0	0
1	1	133.09	37.1	155	1.68	-0.94	106	55	0	2	1220	yes	15	0	0
0	1	129.28	29.6	143.2	0.2	-1.6	112	71	0	5	1240	yes	4	0	0
1	1	131.98	53.6	147.1	0.59	2.49	125	69	0	6	1240	yes		0	1
0	1	121.26	34.7	141.6	0.51	0.44	99	61	0	5	1244	yes	8	0	0
1	1	121.86	36	135.5	-0.48	1.39	114	60	0	5	1250	no		0	0
1	1	124.35	37.9	138.6	-0.16	1.38	98	71	0	4	1300	no	8	0	0
1	1	125.47	31.8	138.9	-0.19	-0.1	101	77	0	3	1300	yes	4	0	0
0	1	135.69	43.4	143.5	-0.2	1.55	109	72	0	5	1300	yes		0	0
0	1	126.69	32.8	135	-0.87	0.64	100	65	0	6	1316	no	5	0	0
0	1	120.48	34.6	140.3	0.36	0.59	97	53	0	6	1356	yes	11	0	0
1	1	125.6	31.6	132.5	-1.18	0.67	104	62	0	3	1400	no	11	0	0
1	1	130.83	35.6	136.6	-0.89	0.99	104	68	0	6	1422			0	0
1	1	123.14	35.4	138.9	-0.04	0.88	128	75	0	3	1455	yes		1	0
1	1	119.29	19	125.4	-1.9	-3.71	94	60	0	4	1500	no		0	0
0	1	120.61	32.5	137.6	-0.07	0.38	114	62	0	5	1500	no	4	0	0
0	1	115.42	28.3	141.3	0.88	-1.51	104	71	0	5	1500	no	15	0	0
1	1	126.62	32.1	139.9	-0.12	-0.17	108	71	0	8	1500	no	7	0	0
1	1	123.76	27.7	139.5	0.01	-1.64	93	60	0	4	1500	yes	10	0	0
0	1	132.76	37.8	151	1.12	-0.22	112	61	0	4	1500	yes	11	0	0
1	1	126.13	35.4	142.6	0.33	0.38	117	66	0	4	1500	yes	11	0	0
0	1	115.29	33.5	137.4	0.27	0.78	128	76	0	6	1580	no		1	0
1	1	120.77	47.3	139	0.14	2.7	134	107	0	2	1600		18	1	1
1	1	112.62	48.1	140	0.88	2.92	114	80	0	3	1600	no	11	1	1
1	1	118.83	48.7	144.5	1.14	2.51	112	73	0	2	1600	yes	14	0	1
1	1	126.49	33.2	136.5	-0.63	0.57	105	64	0	4	1600	yes		0	0
1	1	123.43	47.8	142	0.42	2.48	113	68	0	4	1600	yes	10	0	1
1	1	122.97	36.8	138.8	-0.04	1.18	110	57	0	5	1800	no	12	0	0
1	1	123.89	60.6	155.2	2.42	2.75	126	79	0	5	1800	yes	5	1	1
1	1	121.07	26.7	136.4	-0.29	-1.48	114	71	0	3	2000	yes		0	0
0	1	121.89	38.5	141.9	0.51	1.21	100	60	0	3	2000	yes		0	0
1	1	125.47	29.3	133	-1.1	-0.05	104	71	0	4	2000	yes		0	0
1	1	128.13	42	139.4	-0.29	1.87	109	83	0	4	2000	yes	11	1	0
1	1	122.38	34.9	147.9	1.41	-0.34	108	72	0	4	2034	yes	12	0	0
0	1	132.76	35.6	137	-0.96	0.91	108	89	0	5	2040	no	3	1	0
1	1	113.51	33.3	144.3	1.51	-0.14	110	70	0	4	2100		15	0	0
1	1	126.03	22.6	131.3	-1.39	-2.78	112	74	0	4	2100	yes	8	0	0
1	1	123.17	44.5	136.4	-0.43	2.53	119	76	0	5	2120	no	8	1	1
1	1	124.45	26.7	135.7	-0.62	-1.43	102	72	0	6	2400	yes	3	0	0
1	1	131.91	30.3	136.6	-0.96	-0.39	104	79	0	4	2500	no	9	1	0
1	1	130	32.8	142.3	0.02	-0.37	106	71	0	3	2500	yes	11	0	0
1	1	122.94	29.8	139.8	0.12	-0.83	109	74	0	4	2500	yes		0	0
1	1	123.86	29.1	144.2	0.73	-1.85	110	79	0	7	2500	yes	11	1	0
1	1	119.56	20.4	125.5	-1.9	-2.79	86	52	0	3	2600	no	16	0	0
1	1	130.2	34	138.7	-0.54	0.41	117	67	0	6	2600	yes		0	0
1	1	124.06	52.3	147	1.15	2.56	129	81	0	2	2800	yes	16	1	1
1	1	129.64	31	141.8	-0.03	-0.87	105	74	0	4	3000	no	11	0	0
1	1	126.03	31	136.4	-0.61	-0.01	115	71	0	5	3000	no	15	0	0
1	1	119.49	32.3	140.2	0.42	0	106	62	0	4	3000	yes	5	0	0
1	1	129.87	80.8	158.8	2.5	3.81	133	96	0	5	3000	yes	14	1	1
1	1	124.65	46	151.5	1.8	1.48	112	67	0	7	3000	yes	11	0	0
1	1	131.75	46.1	147.6	0.68	1.66	110	70	0	4	3500	yes	15	0	0
1	1	126.23	43.3	139.8	-0.11	2.06	128	97	0	6	3500	yes	9	1	1
1	1	130.76	54.8	148.3	0.86	2.55	136	56	0	3	3800	yes		1	1
1	1	117.85	34.5	142.7	0.93	0.32	94	63	0	2	4000	no	16	0	0
1	1	127.31	30	137.5	-0.53	-0.51	96	64	0	3	4200	no	10	0	0
1	1	126.85	30.7	135.5	-0.8	0	97	67	0	3	4380	no	5	0	0
1	1	129.81	39.3	149.7	1.14	0.36	104	62	0	4	4800	yes	18	0	0
0	1	119.75	34.3	137.4	-0.04	0.87	93	46	0		5000			0	0
1	1	120.08	50.9	140.8	0.47	2.93	114	72	0	3	5000	yes	5	0	1
1	1	118.83	21	129.5	-1.23	-3.24	83	81	0	3	5000	yes	15	1	0
1	1	123.27	32.8	154.4	2.35	-2.05	109	81	0	4	5000	yes	19	0	0
1	1	125.11	47.7	134.6	-0.83	2.91	95	53	0	7	5000	yes		0	1
1	1	121.92	21.9	140	0.22	-4.7	88	65	0		5000	yes	3	0	0
1	1	120.05	40.6	140	0.34	1.8	138	57	0	4	5800	no	11	1	0
1	1	128.95	36.1	146.3	0.69	0.03	107	67	0	4	6000	yes	11	0	0
1	1	129.74	32.4	140.5	-0.24	-0.24	109	75	0	5	6000	yes		0	0
1	1	127.24	28.7	134.4	-0.99	-0.5	107	88	0	7	6000	yes		1	0
1	1	113.51	35.5	146.1	1.8	0.24	114	70	0	4	13400	yes	15	0	0
1	1	124.39	41.2	151.7	1.85	0.65	117	69	0	5	20000	yes	15	0	0
1	1	116.37	31.6	142	0.92	-0.4	89	47	0	3			15	0	0
0	1	120.11	38.2	143	0.81	1.08	107	64	0	4				0	0
0	1	127.15	33.5	143.2	0.35	-0.22	110	61	0	5				0	0
1	1	129.41	33.8	145.3	0.51	-0.47	110	68	0	5				0	0
1	1	124.98	31	140.5	0.09	-0.56	111	84	0	5				1	0
0	1	116.3	25.8	132	-0.67	-1.01	89	59	0	7				0	0
0	1	119.98	20.7	119	-2.95	-1.24	96	50	0					0	0
0	1	131.48	26.7	127.5	-2.29	-0.27	104	64	0					0	0
0	1	112.13	25.6	123.3	-1.8	0.38	94	66	0					0	0
0	1	116.5	25.1	126.8	-1.51	-0.44	84	54	0					0	0
0	1	127.21	23.5	131.3	-1.46	-2.27	105	72	0					0	0
0	1	119.69	26.6	129	-1.36	-0.27	95	52	0					0	0
0	1	121.33	25.6	130	-1.3	-0.86	90	54	0					0	0
0	1	130.17	31.1	139	-0.49	-0.44	90	46	0					0	0
0	1	124.62	30.7	131.5	-1.27	0.58	98	53	0					0	0
0	1	121.36	27.2	130.3	-1.26	-0.28	102	66	0					0	0
0	1	120.61	35.4	139.5	0.23	0.86	101	61	0					0	0
0	1	115.52	28	137.8	0.31	-1.04	89	46	0					0	0
0	1	129.64	36.1	135	-1.06	1.29	96	65	0					0	0
0	1	111.41	24.1	128.2	-0.96	-1.03	97	46	0					0	0
0	1	118.93	28.1	131.4	-0.93	-0.08	100	57	0					0	0
0	1	116.67	29.6	130.5	-0.93	0.57	101	60	0				6	0	0
0	1	120.77	26.8	132.2	-0.92	-0.72	108	63	0					0	0
0	1	125.5	27.5	134.4	-0.88	-0.9	97	54	0					0	0
0	1	122.71	25.9	133.5	-0.84	-1.36	99	57	0					0	0
0	1	128.16	29.8	135.9	-0.82	-0.37	109	64	0					0	0
0	1	128	30.2	136.2	-0.77	-0.28	95	54	0					0	0
0	1	132.04	34	138	-0.76	0.45	106	58	0					0	0
0	1	127.67	29.8	137	-0.63	-0.51	111	57	0					0	0
0	1	120.71	27	134.4	-0.58	-1	109	52	0					0	0
0	1	126.78	32.4	143.2	0.37	-0.54	93	61	0					0	0
0	1	117.98	24.3	133.3	-0.57	-2.01	110	66	0					0	0
0	1	111.05	21.1	128.2	-0.93	-2.74	91	62	0					0	0
0	1	132.8	33.1	140.8	-0.4	-0.15	108	61	0					0	0
0	1	120.67	29	135	-0.48	-0.33	109	59	0					0	0
0	1	126.36	29.4	137.5	-0.47	-0.7	87	57	0					0	0
0	1	127.8	27.8	138.3	-0.44	-1.48	94	65	0					0	0
0	1	125.57	38.7	137.5	-0.41	1.6	102	60	0					0	0
0	1	122.05	29.8	136.2	-0.38	-0.27	109	64	0					0	0
0	1	116.44	30.8	134	-0.36	0.46	109	58	0					0	0
1	1	118.08	32.5	134.9	-0.32	0.77	110	74	0					0	0
0	1	133.78	32.9	142	-0.29	-0.39	91	53	0					0	0
0	1	124.68	30.2	138	-0.28	-0.46	107	67	0					0	0
0	1	122.12	41.7	137	-0.26	2.17	104	66	0					0	1
0	1	117.42	26.9	135	-0.26	-1.07	103	51	0					0	0
0	1	130.27	26.9	140.6	-0.26	-2.37	91	54	0					0	0
0	1	124.12	31	138	-0.24	-0.19	98	60	0					0	0
0	1	123.14	33.8	137.9	-0.19	0.62	107	64	0					0	0
1	1	120.25	32	136.9	-0.15	0.34	96	67	0					0	0
0	1	122.15	25.2	137.8	-0.14	-2.51	105	63	0					0	0
0	1	122.81	33.4	138.1	-0.14	0.5	97	66	0					0	0
0	1	132.99	44.8	147.5	0.58	1.47	103	62	0					0	0
0	1	121.1	29.7	138.5	0.04	-0.62	101	74	0					0	0
0	1	121.89	25.5	130.6	-1.24	-1.02	105	61	0					0	0
0	1	117.13	33.4	145.3	1.39	-0.32	103	61	0					0	0
0	1	126.03	35.3	141	0.09	0.55	77	59	0					0	0
0	1	113.54	30.4	136.1	0.18	0.11	92	57	0					0	0
0	1	122.35	32.8	140	0.19	0.11	90	53	0					0	0
0	1	116.07	42.1	137.3	0.19	2.34	111	66	0					0	1
0	1	116.93	31	137.8	0.21	0	102	65	0					0	0
0	1	130.2	35.4	144	0.26	0.11	107	60	0					0	0
0	1	112.85	31.2	136.3	0.26	0.34	104	59	0					0	0
1	1	120.11	32.4	139.7	0.29	0.09	94	65	0					0	0
0	1	125.6	31.9	142.4	0.33	-0.56	104	60	0					0	0
0	1	130.56	45.4	158	2.33	0.64	95	61	0					0	0
1	1	130.56	47.8	145.4	0.44	2.07	112	59	0					0	1
0	1	122.81	34.1	142	0.47	0.2	99	57	0					0	0
0	1	115.48	38.7	138.9	0.49	1.69	108	65	0					0	0
0	1	131.98	44.1	147	0.58	1.43	104	70	0					0	0
0	1	115.91	32	140	0.64	0.02	111	66	0					0	0
0	1	127.74	30.1	138.2	-0.45	-0.59	115	62	0					0	0
0	1	124.02	40.7	146.4	1.06	1.12	104	64	0					0	0
0	1	120.31	43.8	144.7	1.06	1.85	113	64	0					0	0
0	1	131.02	42	150	1.1	0.83	110	64	0					0	0
0	1	121.69	48.8	138.3	-0.03	2.86	111	62	0					0	1
0	1	121.66	33.6	146.9	1.31	-0.58	98	60	0					0	0
1	1	115.65	45.2	145.9	1.6	2.05	113	67	0					0	1
0	1	123.66	17.5	119.3	-3.1	-3.57	105	68	0					0	0
0	1	116.5	48.1	149	2.03	2.16	118	75	0					0	1
0	1	120.87	30	140.5	0.37	-0.82	115	73	0					0	0
0	1	112.3	34.2	138	0.58	0.94	117	72	0					0	0
0	1	118.83	55.6	148	1.69	2.91	118	77	0					0	1
0	1	123.33	32.5	136	-0.5	0.52	115	69	0					0	0
0	1	130.3	37.1	139	-0.5	1.05	118	55	0					0	0
0	1	132.7	32	145.2	0.26	-1.11	119	60	0					0	0
0	1	131.58	28.1	137.6	-0.79	-1.34	91	75	0					0	0
0	1	123.99	28.5	135.2	-0.66	-0.62	113	75	0					0	0
0	1	120.41	27	134.8	-0.49	-1.06	105	77	0					0	0
0	1	128.92	38.9	139	-0.41	1.41	112	79	0					0	0
0	1	125.63	33.6	138.4	-0.28	0.45	105	74	0					0	0
0	1	134.77	54.9	155.7	1.66	1.99	111	79	0					0	0
1	1	118.7	47	149.3	1.91	1.94	116	78	0					0	0
0	1	122.64	29.2	135.7	-0.5	-0.41	115	77	0					0	0
0	1	124.88	26.8	136	-0.6	-1.45	123	51	0					1	0
0	1	122.64	41.3	142	0.48	1.67	120	70	0					1	0
0	1	125.21	47.4	148.6	1.31	1.9	126	69	0					1	0
0	1	121.26	38.4	142	0.57	1.2	117	79	0					1	0
1	1	126.98	53.1	135.4	-0.82	3.34	124	89	0					1	1
0	1	121.66	60.8	144	0.86	3.62	127	91	0					1	1
0	1	130.43	40.4	136	-0.96	1.88	119	74	0					1	0
0	1	120.44	36.3	133.1	-0.76	1.72	117	74	0					1	0
0	1	122.48	29.9	136	-0.44	-0.22	123	76	0					1	0
0	1	128.59	50.6	144.3	0.41	2.48	121	77	0					1	1
0	1	128.89	29.9	142	0.05	-1.28	113	83	0					1	0
1	1	122.71	57.2	145.4	1	3.11	110	84	0					1	1
0	1	122.55	30.8	140.3	0.22	-0.55	117	82	0					1	0
1	1	116.3	58.1	152.4	2.59	2.91	125	84	0					1	1
0	1	128.26	34.5	139	-0.36	0.54	104	63	0	2		no	2	0	0
1	1	112.53	27.9	135.7	0.19	-0.68	102	54	0	3		no	15	0	0
1	1	124.85	51.6	157.8	2.75	1.69	118	63	0	3		no	15	0	0
0	1	114.17	44.9	143.2	1.28	2.27	132	70	0	3		no	2	1	1
0	1	118.24	28.8	134.7	-0.37	-0.31	92	54	0	4		no	11	0	0
0	1	110.55	27.4	131.5	-0.36	-0.17	114	70	0	4		no		0	0
1	1	121.2	25.3	127.5	-1.68	-0.57	100	62	0	4		no	5	0	0
0	1	125.17	29.7	143	0.46	-1.43	91	59	0	4		no	8	0	0
0	1	119	36.6	145	1.21	0.54	113	74	0	4		no		0	0
1	1	126.42	54.1	152.7	1.85	2.3	107	65	0	4		no	13	0	1
0	1	119.59	51.5	147	1.48	2.6	123	61	0	5		no	11	1	1
0	1	130.83	31.9	137.7	-0.73	-0.03	103	60	0			no		0	0
0	1	112.92	35.5	147.5	2.08	0.07	95	58	0			no		0	0
0	1	111.7	34.5	130	-0.68	1.9	100	75	0			no		0	0
0	1	125.44	53.3	142	0.28	2.92	103	66	0	5		no		0	1
1	1	119.95	40.1	148.3	1.65	0.9	111	72	0	5		no		0	0
0	1	120.67	52.1	138.4	0.05	3.22	88	57	0	2		yes	11	0	1
0	1	114.69	31	136.5	0.16	0.22	102	58	0	3		yes		0	0
0	1	129.51	36.2	144.2	0.34	0.3	103	67	0	3		yes		0	0
1	1	128.03	37.1	141	-0.05	0.89	116	73	0	3		yes		0	0
1	1	127.05	40.3	147.3	0.98	0.88	123	70	0	3		yes		1	0
1	1	120.94	55.5	147.9	1.52	2.86	129	66	0	3		yes		1	1
1	1	121.49	28.7	137.3	-0.18	-0.81	94	55	0	4		yes		0	0
0	1	117.19	34.5	136.3	-0.04	1.1	97	66	0	4		yes		0	0
1	1	119.82	39.4	137.5	-0.03	1.84	105	64	0	4		yes		0	0
1	1	123.01	36.8	139.5	0.06	1.11	106	73	0	4		yes		0	0
1	1	125.77	36.9	145.8	0.84	0.36	116	67	0	4		yes		0	0
0	1	116.44	38.9	142	0.92	1.4	108	66	0	4		yes	3	0	0
0	1	115.84	34	142	0.96	0.32	99	52	0	4		yes		0	0
1	1	119.95	46	147.5	1.53	1.93	102	63	0	4		yes	8	0	0
1	1	121.56	37.1	149.1	1.66	0.1	117	76	0	4		yes		0	0
1	1	114.3	37.4	145	1.56	0.82	130	61	0	4		yes	12	1	0
1	1	121.53	49.6	147.2	1.36	2.34	125	95	0	4		yes	3	1	1
1	1	122.28	43.3	140.7	0.3	2.08	115	79	0	5		yes	11	0	1
1	1	117.29	30.7	133	-0.57	0.55	105	61	0	6		yes		0	0
1	1	121.26	28	136	-0.36	-0.87	107	71	0	6		yes	15	0	0
0	1	131.15	39.3	149	0.94	0.4	114	74	0	6		yes		0	0
1	1	124.81	57.2	144.8	0.76	3.09	119	64	0	6		yes	15	0	1
0	1	112.3	24.3	130.5	-0.64	-1.37	97	66	0	7		yes	1	0	0
0	1	120.34	29.4	133.2	-0.74	0.07	105	68	0			yes	3	0	0
1	1	127.38	31.1	144	0.45	-1.11	91	64	0			yes		0	0
1	1	118.14	52.3	142.5	0.87	3	136	80	0			yes		1	1
1	1	126.65	43.6	144.7	0.61	1.68	120	82	0			yes	7	1	0
1	1	128.23	62.9	158	2.51	2.65	130	77	0	4	622	yes		1	1
0	1	111.87	24.9	129.5	-0.78	-0.89	104	54	0		710	yes	5	0	0
1	1	127.38	33.2	145.5	0.68	-0.63	93	63	0	6	900	yes	4	0	0
1	1	127.18	25.7	129.7	-1.7	-0.91	91	58	0	3	10000	yes	8	0	0
0	1	130.1	24.9	131.9	-1.55	-1.73	104	72	0					0	0
0	1	117.39	24.6	128.2	-1.34	-0.91	95	56	0					0	0
0	1	130.63	28.6	135.9	-0.98	-0.84	91	51	0					0	0
0	1	126.16	51.9	150.5	1.53	2.24	99	69	0					0	1
1	1	121.59	28.9	138.5	0.01	-0.93	90	68	0	3		no	11	0	0
0	1	128.76	33.6	142.5	0.13	-0.14	106	62		5	98	yes		0	0
0	1	124.68	35.6	149	1.41	-0.35	114	69		6	120	no		0	0
0	1	127.84	52	147.8	1	2.4	96	64		2	300	yes	5	0	1
0	1	121.56	28.5	137	-0.23	-0.84	88	61			300	yes		0	0
0	1	128.95	34.3	136.5	-0.79	0.77	97	53		2	400	no		0	0
0	1	121.4	51	147.5	1.42	2.47	97	64		4	500	no	3	0	1
0	1	121.76	27.4	134.7	-0.6	-0.91	101	56		6	598	no		0	0
0	1	119.46	27.6	131.5	-0.95	-0.28	98	52		5	600	no	1	0	0
0	1	128.69	41.4	143.6	0.3	1.4	121	58		5	600	yes	3	1	0
0	1	125.27	36.9	142.2	0.33	0.78	107	72			620	no	3	0	0
1	1	115.71	28.1	135.1	-0.13	-0.57	94	53		5	622	yes	9	0	0
1	1	121.13	39.2	147.3	1.41	0.8	105	66		2	1000	yes	11	0	0
1	1	126.85	56.4	151	1.55	2.6	120	73		5	1300	yes		0	1
1	1	122.38	30	143.8	0.77	-1.38	103	69		4	1500	yes	9	0	0
1	1	120.08	48.1	143	0.81	2.52	127	87		8	1800	no		1	1
1	1	122.55	32.7	142.5	0.56	-0.26	105	71		4	2500	yes		0	0
0	1	129.05	25.7	134.6	-1.08	-1.81	113	57		5	3000	no	5	0	0
1	1	118.83	55.6	151.1	2.18	2.72	140	86		3	7000	yes	16	1	1
1	1	121.56	31.3	151.4	2.02	-2.11	116	78		3				0	0
0	1	125.67	26.6	130.6	-1.47	-0.65	101	65						0	0
0	1	123.6	30.5	133.2	-0.95	0.33	88	55						0	0
0	1	127.11	32.9	141.4	0.08	-0.15	108	61						0	0
0	1	121.3	40.6	138	-0.05	1.95	113	67						0	0
1	1	128.49	44.4	148	0.98	1.47	112	74						0	0
1	1	123.27	49.8	152.7	2.09	1.91	118	75						0	0
0	1	123.27	42.2	140.7	0.23	1.9	115	73						0	0
0	1	125.37	53.3	144.5	0.67	2.78	117	73						0	1
0	1	121.17	42.1	136.2	-0.33	2.31	129	72						1	1
0	1	125.73	42.8	140.3	0	1.96	116	82						1	0
0	1	121.33	61.9	149	1.66	3.33	125	87						1	1
1	1	131.38	48.6	148.8	0.89	1.89	134	83		4		yes		1	0
0	2	118.93	47.9	150.5	1.95	1.67	106	65	1	3	120	no	4	0	0
0	2	121.03	31.1	137.3	-0.29	-0.08	107	69	1	4	218	no		0	0
0	2	129.64	51.5	148.2	0.68	1.99	118	83	1	4	250	no	0	1	0
0	2	131.65	41.4	152.1	1.1	0.29	111	75	1	4	300			0	0
0	2	130.14	30.5	140	-0.6	-0.82	90	66	1	4	300	no	5	0	0
0	2	133.62	41.2	156.5	1.59	-0.24	113	70	1	5	300	yes	8	0	0
0	2	127.31	43.1	137.4	-0.78	1.91	111	77	1	5	398	no		0	0
0	2	123.99	30.7	141.3	0.09	-0.76	97	69	1	2	400	no	4	0	0
0	2	120.31	31.4	135	-0.59	0.28	102	64	1	7	400	yes	5	0	0
0	2	133.19	65.8	161.5	2.38	2.27	119	58	1	3	430	yes	5	0	1
0	2	128.59	31.9	142.3	-0.13	-0.67	113	61	1		450	yes	7	0	0
0	2	125.21	31.6	139.4	-0.3	-0.3	102	58	1		478	yes		0	0
0	2	114.27	39.3	142	1.01	1.28	107	67	1	3	500	no		0	0
0	2	118.87	32.1	140.8	0.43	-0.19	91	60	1	5	500	no		0	0
0	2	118.74	35.8	149	1.73	-0.22	92	51	1	3	500	yes	9	0	0
0	2	113.81	28.4	129.5	-0.95	0.29	87	62	1	6	500	yes	3	0	0
0	2	134.05	40.6	139.1	-1.05	1.29	100	70	1	6	600	no	13	0	0
0	2	128	32.7	145.4	0.39	-0.82	89	61	1	7	600	no	4	0	0
1	2	119.79	38.9	138	-0.08	1.45	106	72	1		600	yes	8	0	0
0	2	127.01	27.9	140.7	-0.25	-1.7	109	75	1	4	600.5	no	2	0	0
0	2	124.78	43.1	116.3	-3.82	3.45	105	68	1	3	620	yes		0	1
1	2	121.99	63	157.3	2.74	2.53	113	79	1	3	622	no	4	0	1
0	2	123.17	36.4	146	0.88	0.14	93	42	1	6	622	yes		0	0
1	2	135.82	49.7	151.3	0.64	1.45	108	64	1	4	650	yes	13	0	0
1	2	127.9	35.2	141	-0.27	0.31	98	68	1	4	654	yes	1	0	0
1	2	125.01	40.4	144.6	0.51	0.99	97	61	1	4	678	yes		0	0
1	2	125.5	47.9	135.1	-0.99	2.59	117	73	1	5	700	yes	7	0	1
0	2	116.9	35	147	1.58	-0.14	114	77	1	5	700	yes	11	0	0
0	2	114.1	30	136	0.07	-0.07	105	58	1	4	750	no		0	0
1	2	120.61	26.5	132.2	-1.05	-0.81	71	66	1	4	750	no	12	0	0
1	2	116.83	27.2	138.2	0.19	-1.33	109	68	1	5	756	no	10	0	0
1	2	120.87	25.2	138.2	-0.14	-2.26	96	74	1	3	776	no	11	0	0
1	2	111.67	31.6	135.4	0.17	0.47	102	77	1	5	800			1	0
1	2	126.16	31.2	137.7	-0.64	-0.23	96	59	1	3	800	no	6	0	0
0	2	127.08	36.5	139.6	-0.42	0.73	114	66	1	4	800	yes	10	0	0
0	2	138.51	33.6	149.7	0.19	-1.41	124	64	1	4	800	yes		1	0
0	2	117.49	35.2	151.8	2.28	-0.67	111	68	1	5	800	yes	4	0	0
0	2	110.39	21.4	126.4	-1.18	-1.84	78	53	1	6	800	yes		0	0
0	2	128.39	28.9	146.2	0.48	-2.19	96	55	1	4	850	yes	8	0	0
0	2	123.83	33.8	139	-0.25	0.31	99	63	1	5	900	no		0	0
1	2	134.44	41.5	154.4	1.21	0.01	111	69	1	5	900	yes	16	0	0
1	2	126	32.7	133	-1.35	0.66	111	81	1	3	1000	yes		1	0
1	2	120.64	40.7	136.2	-0.43	1.84	110	72	1	4	1000	yes		0	0
0	2	123.93	28.4	140.2	-0.08	-1.36	122	72	1	7	1000	yes	7	1	0
1	2	123.53	46.3	147.5	1.08	1.61	119	67	1	2	1157	yes	11	0	0
1	2	120.54	35.8	156	2.67	-1.1	102	70	1	3	1200	no	15	0	0
1	2	120.77	36.4	143.4	0.68	0.47	110	67	1	4	1244	yes	11	0	0
0	2	137.4	36.7	145.4	-0.37	-0.09	103	64	1	5	1280	no		0	0
1	2	114.23	46.8	140	0.69	2.4	119	78	1	3	1300	no		1	1
1	2	129.58	36.7	145.3	0.24	0.12	116	69	1	4	1300	yes		0	0
1	2	123.17	35.4	144.1	0.59	0.13	112	67	1	4	1310		11	0	0
1	2	122.28	39.5	142	0.34	1.14	101	60	1	4	1348	yes	11	0	0
1	2	112.36	25.8	133.7	-0.16	-1.09	98	68	1	3	1356		20	0	0
1	2	133.22	27.8	133	-1.9	-0.81	99	63	1	4	1356	yes		0	0
1	2	122.74	37.3	134.2	-0.91	1.47	107	75	1	6	1356	yes		0	0
1	2	129.08	58.2	149	0.85	2.51	103	77	1	3	1400	yes	12	0	1
1	2	124.35	48	147.1	0.95	1.82	103	63	1	4	1500	no	8	0	0
1	2	124.98	43.6	141	-0.04	1.74	108	77	1	4	1500	no		0	0
1	2	126.78	30.5	140.6	-0.25	-0.81	112	66	1	3	1500	yes	11	0	0
0	2	119.89	33.2	145.5	1.08	-0.49	107	61	1	4	1500	yes	1	0	0
1	2	128	36.9	142.5	-0.05	0.49	108	54	1	3	1593	yes	8	0	0
0	2	130.69	35.1	146	0.26	-0.34	102	55	1	6	1600.8	yes	3	0	0
1	2	134.54	62.6	155.7	1.4	2.34	147	99	1		1700	yes	13	1	1
1	2	122.28	46.3	144.3	0.69	1.87	113	68	1	3	1800	yes		0	0
1	2	119.82	38.2	141.2	0.42	1.05	126	73	1	3	1800	yes	12	1	0
0	2	117.88	28.8	132.3	-0.82	-0.03	107	66	1	5	1900	no	11	0	0
0	2	126.95	34.6	138.5	-0.58	0.47	110	71	1	5	1900	yes	11	0	0
1	2	125.24	41.7	147.4	0.92	0.94	125	75	1	4	1920	yes	8	1	0
1	2	120.51	32.4	140	0.17	-0.05	96	76	1	3	2000	no		0	0
1	2	118.67	33.5	141	0.48	0.14	98	65	1	4	2000	no	15	0	0
1	2	111.97	18.3	118.3	-2.61	-2.14	102	68	1	6	2000	no	16	0	0
1	2	114.83	27	131.9	-0.65	-0.46	86	54	1	3	2000	no		0	0
1	2	129.81	37.2	145.9	0.31	0.16	104	54	1	8	2000	no		0	0
1	2	129.38	35.6	141.7	-0.29	0.28	98	56	1	3	2000	yes	15	0	0
1	2	130.33	39.6	160.1	2.42	-0.89	113	64	1	3	2000	yes	4	0	0
1	2	119.85	33.5	136.9	-0.26	0.57	89	65	1	4	2000	yes	3	0	0
1	2	118.9	36.4	148.4	1.62	-0.02	115	73	1	4	2000	yes	15	0	0
1	2	115.71	40.2	149.4	2.06	0.71	96	61	1	5	2000	yes	10	0	0
1	2	119.75	38.7	142	0.55	1.06	115	78	1	5	2000	yes		1	0
1	2	120.48	39.9	140.2	0.21	1.4	125	65	1	4	2300	yes		0	0
1	2	124.91	54.7	144	0.43	2.62	125	90	1	3	2400	no	16	1	1
1	2	125.11	35.8	147	0.87	-0.15	92	75	1	5	2500	no	20	0	0
1	2	121.49	56.9	143.5	0.64	2.87	140	91	1	3	2500	yes		1	1
1	2	121.95	27.2	143.3	0.57	-2.24	98	56	1	4	2500	yes	11	0	0
1	2	118.34	30.5	139	0.19	-0.39	124	83	1	4	2800	no		1	0
1	2	125.96	30.9	146.4	0.71	-1.44	99	53	1	3	2800	yes		0	0
1	2	118.87	37	142.5	0.7	0.73	110	71	1	3	3000	no	15	0	0
1	2	127.87	40.8	140.1	-0.41	1.38	105	67	1	5	3000	yes	5	0	0
1	2	120.54	31.9	133.6	-0.83	0.55	103	64	1	2	3200	yes		0	0
1	2	124.65	42.6	152.3	1.73	0.65	127	70	1	6	3500			1	0
1	2	124.98	25.4	133.8	-1.15	-1.57	102	54	1	4	3500	yes	6	0	0
1	2	115.35	28.7	130.9	-0.85	0.17	105	67	1	4	3500	yes	15	0	0
1	2	126.52	35.5	143.3	0.19	0.16	103	45	1	5	4000	no	15	0	0
1	2	124.42	36.3	149	1.24	-0.24	105	75	1	3	4000	no	10	0	0
1	2	129.51	36	147.2	0.54	-0.23	109	68	1	2	4000	yes	11	0	0
1	2	113.02	34.2	146.7	1.87	-0.22	101	66	1	2	4000	yes	15	0	0
1	2	115.75	34.3	141	0.72	0.39	93	68	1	3	4000	yes	17	0	0
1	2	119.79	32.2	146.7	1.28	-0.92	93	66	1	3	4000	yes	18	0	0
1	2	126.92	28.1	142.8	0.08	-1.93	112	68	1	4	4000	yes	7	0	0
1	2	126.23	62.5	153.5	1.77	2.62	122	90	1	4	4000	yes	11	1	1
1	2	112.95	32.3	131.3	-0.59	1.05	91	73	1	6	4000	yes	21	0	0
1	2	125.14	25.6	134.4	-1.07	-1.59	90	59	1	4	4020	yes	15	0	0
1	2	121.26	51.2	151.2	1.85	1.93	105	71	1	4	4850			0	0
1	2	118.44	29.8	130.6	-1.14	0.43	106	64	1	3	5000	yes	15	0	0
1	2	119.92	32.7	142	0.53	-0.2	109	63	1	4	5000	yes	12	0	0
1	2	117.22	45.8	136	-0.19	2.5	109	65	1	5	5000	yes	15	0	1
1	2	127.38	42.6	147.6	0.77	1.01	111	62	1	4	5500		8	0	0
1	2	122.84	48.8	146	0.91	2.01	101	75	1	3	6000	no	15	0	1
1	2	127.11	47	131.3	-1.69	2.71	137	71	1	3	6000	yes	15	1	1
1	2	121.26	26.7	136	-0.51	-1.3	108	53	1	6	6500	no		0	0
1	2	119.2	49.8	164.2	4.07	0.81	132	66	1	3	7000	yes	3	1	0
1	2	117.65	35.3	145	1.2	0.14	104	47	1	4	8000		14	0	0
1	2	115.52	45.2	141.8	0.87	2.07	115	63	1	8	8000		15	0	1
1	2	116.11	27.6	134.4	-0.35	-0.63	109	64	1	4	8000	no	15	0	0
1	2	120.87	30.4	144.6	0.86	-1.22	104	64	1	4	8000	yes	14	0	0
1	2	127.64	58.9	148.5	0.89	2.62	116	58	1	3	9000	yes	19	0	1
1	2	116.47	60.1	152.8	2.53	2.69	115	57	1	3	9000	yes	15	0	1
1	2	124.42	34.9	146.7	0.89	-0.31	111	66	1	2	10000	yes	15	0	0
1	2	120.64	28.8	135.1	-0.6	-0.45	102	63	1	3	10000	yes	18	0	0
1	2	112.23	35.5	136	0.22	1.22	123	69	1	4	10000	yes		1	0
1	2	122.94	42.4	139.8	-0.06	1.73	107	49	1	2	11000	yes	12	0	0
1	2	124.16	30	134.2	-1.02	-0.08	103	61	1	3	11000	yes	16	0	0
1	2	114.76	40.2	140	0.65	1.58	110	61	1	3	13000	yes	3	0	0
1	2	125.96	55.3	162.3	3.15	1.48	107	64	1	4	14000	yes	11	0	0
1	2	118.87	46.1	152.5	2.27	1.29	106	77	1	2	15000	no	3	0	0
1	2	113.28	32.8	131.8	-0.54	1.09	91	78	1	4	15000	yes	20	1	0
1	2	115.19	28.9	138.6	0.39	-0.76	91	78	1	4	20000	yes	27	1	0
1	2	120.94	54.3	138.9	-0.04	2.95	97	70	1	3			11	0	1
1	2	119.59	37.1	140.8	0.37	0.9	114	87	1	3				1	0
1	2	120.11	30.4	137.9	-0.12	-0.32	115	83	1	3				1	0
1	2	121.89	29.3	137.4	-0.35	-0.63	96	70	1	4				0	0
1	2	133.45	32.8	144.3	-0.22	-0.8	102	69	1	4				0	0
0	2	118.41	24.4	125.7	-1.9	-0.59	102	70	1					0	0
0	2	118.74	26.9	127.6	-1.63	-0.02	93	63	1					0	0
0	2	129.68	30.6	134.5	-1.4	-0.09	106	58	1					0	0
0	2	127.38	29.7	134	-1.3	-0.22	91	51	1					0	0
0	2	122.74	27.8	133.2	-1.06	-0.56	90	58	1					0	0
0	2	119.2	23	132	-0.98	-2.21	100	55	1					0	0
0	2	117.09	30.6	136.2	-0.15	0.01	91	62	1					0	0
0	2	123.37	30.3	135	-0.83	-0.07	89	64	1					0	0
0	2	113.81	28.1	131	-0.71	0.02	82	56	1					0	0
0	2	122.18	28.9	136.2	-0.55	-0.6	92	59	1				3	0	0
0	2	129.54	30.1	140.1	-0.54	-0.94	89	59	1					0	0
0	2	126.85	28.5	139.5	-0.42	-1.3	99	64	1					0	0
0	2	125.67	33.5	139	-0.4	0.2	93	48	1					0	0
0	2	116.73	25.6	134.5	-0.39	-1.39	87	58	1					0	0
0	2	122.48	32.9	137.5	-0.38	0.31	103	63	1					0	0
1	2	126.75	33.1	140	-0.33	-0.03	99	61	1					0	0
0	2	124.85	32	139.2	-0.3	-0.17	94	55	1					0	0
0	2	111.41	27.8	132.5	-0.28	-0.21	94	60	1					0	0
1	2	111.7	31.8	133.4	-0.16	0.74	96	56	1					0	0
1	2	133.82	36	147	0.15	-0.33	90	54	1					0	0
0	2	128.07	41.8	144	0.17	1.19	114	74	1					0	0
1	2	130.43	33.8	145.6	0.22	-0.61	109	65	1					0	0
0	2	117.75	30.9	139	0.24	-0.27	112	64	1					0	0
0	2	126.49	36.2	143.9	0.28	0.25	89	57	1					0	0
0	2	112.13	29.4	137	0.39	-0.32	95	58	1					0	0
0	2	125.6	38.2	145.4	0.59	0.51	98	56	1					0	0
0	2	125.37	40.4	145.4	0.61	0.91	96	58	1					0	0
0	2	125.9	34.9	145.8	0.62	-0.24	99	60	1					0	0
0	2	119.82	29.6	145.7	1.12	-1.62	108	68	1					0	0
0	2	124.94	32.4	139.5	-0.27	-0.1	96	62	1					0	0
0	2	121.36	28	136	-0.52	-0.84	87	61	1					0	0
0	2	122.09	31.2	139.3	-0.07	-0.32	94	61	1					0	0
1	2	127.05	50.7	153.7	1.73	1.58	110	74	1					0	0
0	2	128.23	54	156	1.98	1.74	110	73	1					0	0
0	2	123.43	48.9	155	2.25	1.35	110	74	1					0	0
0	2	120.05	37.2	133.7	-0.78	1.55	104	75	1					0	0
0	2	125.47	59	143.2	0.26	2.95	118	74	1					0	1
1	2	123.24	39.1	140.3	0	1.2	124	68	1					1	0
1	2	122.71	49.8	145.8	0.89	2.13	125	53	1					1	1
0	2	123.1	39.2	148	1.2	0.5	124	74	1					1	0
0	2	121.3	50.9	151.8	1.94	1.86	118	79	1					0	0
0	2	120.48	35.6	145.2	0.99	0.12	107	81	1					1	0
1	2	127.7	47.5	142	-0.11	2.05	113	72	1	2		no	11	0	1
0	2	125.83	32.6	139.2	-0.38	-0.04	95	53	1	4		no	1	0	0
1	2	122.35	25.5	134.5	-0.83	-1.57	103	62	1	5		no		0	0
0	2	110.29	45.5	141.4	1.26	2.25	110	62	1			no		0	1
1	2	122.87	52.9	144.5	0.68	2.49	99	59	1			no		0	1
1	2	121.82	27.9	136.8	-0.43	-1	116	75	1	2		yes		0	0
1	2	120.57	45.9	150.9	1.87	1.35	120	80	1	2		yes	11	1	0
1	2	116.53	42.7	138	0.18	2.04	117	73	1	2		yes		1	1
1	2	123.33	33.9	141.6	0.19	0.06	112	64	1	3		yes		0	0
1	2	125.11	32.8	151.5	1.56	-1.5	97	61	1	3		yes		0	0
1	2	115.15	48.6	147	1.73	2.08	108	68	1	3		yes		0	1
1	2	123.33	45.1	143.9	0.54	1.74	120	72	1	3		yes		1	0
0	2	118.6	42.7	145	1.11	1.44	113	81	1	3		yes	11	1	0
1	2	120.34	34.5	142.5	0.58	0.17	104	74	1	4		yes	11	0	0
1	2	130.37	64.2	162.3	2.75	2.16	78	64	1	4		yes	11	0	1
1	2	111.84	25.9	130.5	-0.63	-0.58	113	60	1	4		yes	16	0	0
1	2	115.98	38.5	147.3	1.7	0.6	117	73	1	4		yes	5	0	0
1	2	120.77	25.8	137.2	-0.29	-1.83	91	56	1	5		yes		0	0
1	2	125.17	24.8	132.3	-1.39	-1.59	93	61	1	5		yes		0	0
1	2	119.29	38.3	144.7	1.01	0.74	104	73	1	5		yes	6	0	0
1	2	124.09	36.8	144.1	0.51	0.41	116	71	1	5		yes	9	0	0
1	2	118.34	40.7	145	1.14	1.15	124	74	1	6		yes		1	0
0	2	119.89	39.2	148.4	1.54	0.54	91	50	1	7		yes	8	0	0
0	2	126.72	36	147.3	0.78	-0.17	88	59	1	8		yes		0	0
1	2	121.36	42.1	143.4	0.63	1.43	103	79	1	8		yes		1	0
0	2	116.01	43.5	136.5	-0.01	2.25	100	62	1	9		yes		0	1
1	2	126.49	26.1	136.7	-0.82	-1.78	104	57	1			yes		0	0
1	2	125.54	31.7	137.3	-0.65	-0.04	102	58	1			yes		0	0
0	2	131.88	44.8	138.5	-0.97	1.92	121	63	1			yes	5	0	0
0	2	123.79	37.9	145.8	0.8	0.46	98	53	0	3	102	yes	4	0	0
0	2	109.73	30.6	134.5	0.18	0.37	102	58	0	3	134	yes	5	0	0
0	2	128.3	35	138.5	-0.69	0.52	94	56	0	10	230	no	0	0	0
0	2	118.21	27.1	130.9	-1.07	-0.37	92	65	0	7	230	yes	6	0	0
0	2	127.54	33.2	137.3	-0.81	0.28	85	51	0	2	300	yes	10	0	0
0	2	115.32	28.7	142.4	0.98	-1.36	88	53	0	6	300	yes		0	0
0	2	123.2	30.5	145.3	0.77	-1.34	84	51	0	5	350	no	1	0	0
0	2	120.74	25.1	131.4	-1.19	-1.22	115	67	0	9	370	yes	0	0	0
0	2	111.08	34.7	130.2	-0.62	1.65	113	69	0	6	450	yes	4	0	0
0	2	111.64	23.5	123	-1.83	-0.39	109	67	0	4	500	yes		0	0
0	2	129.15	28.6	144	0.08	-1.99	119	77	0	8	509	no	2	1	0
0	2	128.16	44.5	152	1.38	0.89	119	80	0	5	568	yes	5	1	0
0	2	134.05	26.5	136	-1.51	-1.73	106	68	0	5	600		0	0	0
0	2	137.59	46.8	152	0.6	0.99	109	65	0	5	600	no		0	0
0	2	122.05	31.6	140.3	0.09	-0.33	92	52	0		600	no		0	0
0	2	119.36	24.1	128.4	-1.55	-1.13	90	65	0	4	600	yes	5	0	0
1	2	121.23	36.8	139.5	0.03	0.93	108	69	0	2	622	no	5	0	0
0	2	133.65	38.1	141.8	-0.61	0.65	100	56	0	2	678	no		0	0
0	2	138.61	34.7	134.5	-2.07	0.61	103	65	0	5	678	no		0	0
0	2	123.27	22.9	128.2	-1.88	-1.72	100	54	0	2	678	yes		0	0
0	2	129.35	41.3	138.2	-0.82	1.57	102	63	0	4	678	yes	9	0	0
0	2	130.1	32.5	132.5	-1.74	0.58	93	55	0	2	684	no		0	0
0	2	120.05	31.3	138.1	-0.09	-0.1	107	73	0	6	700			0	0
0	2	121.07	29.3	130.3	-1.39	0.28	93	60	0	5	700	yes		0	0
0	2	122.55	34.6	149.5	1.48	-0.67	98	71	0	5	700	yes	4	0	0
0	2	121.63	30.7	135	-0.7	0.07	91	63	0	6	700	yes	4	0	0
0	2	127.64	41	145.8	0.48	0.91	116	66	0	4	756	no	4	0	0
0	2	128.72	55.1	146.2	0.45	2.45	98	50	0	5	800	no	11	0	1
0	2	129.51	55.3	152.4	1.32	2.07	111	72	0	5	800	yes	1	0	1
0	2	116.07	28.5	131	-0.89	0.09	86	59	0	4	814	yes	5	0	0
0	2	133.65	33.4	140.7	-0.78	-0.22	101	54	0	3	826	no	8	0	0
0	2	132.4	44.9	151	0.87	0.94	111	67	0	5	930	yes	12	0	0
0	2	136.38	34	143.5	-0.57	-0.47	99	61	0	4	933	no	10	0	0
0	2	115.71	27.4	135.4	-0.16	-0.83	100	55	0	5	1100	yes	11	0	0
0	2	121.13	25.2	139.2	0	-2.43	100	63	0	7	1160	no	7	0	0
0	2	134.18	45.3	153.7	1.13	0.72	111	70	0	4	1200	no	15	0	0
0	2	129.68	44.6	149.6	0.89	1.08	106	66	0	4	1200	no	12	0	0
1	2	134.08	51.2	153.2	1.06	1.51	119	79	0		1500	yes	5	0	0
1	2	113.91	31.1	135.5	0	0.29	107	75	0	3	2000	yes		0	0
1	2	126.82	55.1	152.3	1.54	2.11	92	78	0	3	3800	yes	11	0	1
1	2	119.29	37.8	141.3	0.48	0.98	96	51	0	5	4500	yes	11	0	0
1	2	114.2	24.2	132.6	-0.49	-1.63	93	56	0	3	5000	no	20	0	0
1	2	122.41	32.4	143.1	0.5	-0.47	117	73	0	3	5000	no		0	0
1	2	129.08	40.4	146	0.39	0.76	121	95	0		6025			1	0
1	2	119.72	44.5	147.5	1.41	1.46	120	77	0	4	7000	yes	12	1	0
0	2	119.03	24.3	125.4	-2	-0.6	100	57	0					0	0
0	2	128.3	30.2	133	-1.52	0.02	91	53	0					0	0
0	2	119.56	26.2	128.8	-1.5	-0.42	97	57	0					0	0
0	2	123.93	31.7	133.7	-1.08	0.41	109	70	0					0	0
0	2	124.81	26.7	135.4	-0.89	-1.3	88	55	0					0	0
0	2	114.63	30	131	-0.78	0.52	105	66	0					0	0
0	2	117.32	36.3	133.1	-0.65	1.52	85	69	0					0	0
0	2	110.75	27.1	132.8	-0.18	-0.46	82	53	0					0	0
0	2	123.27	41.9	140.9	0.09	1.57	112	70	0					0	0
1	2	127.61	38.8	144.8	0.33	0.63	93	60	0					0	0
0	2	120.51	28.9	142.4	0.55	-1.41	96	57	0					0	0
0	2	131.29	45.2	148.7	0.62	1.2	107	63	0					0	0
0	2	129.45	37.7	148	0.66	0.05	98	51	0					0	0
0	2	111.74	35	137.7	0.53	0.97	100	62	0					0	0
0	2	121.89	39.9	144.4	0.74	0.99	102	71	0					0	0
0	2	128.66	33.9	148.2	0.76	-0.85	96	52	0					0	0
0	2	131.35	38.7	151	0.96	-0.11	104	69	0					0	0
0	2	120.87	36.2	148	1.39	-0.06	107	72	0					0	0
0	2	115.06	41.5	147.3	1.79	1.14	111	65	0					0	0
0	2	131.25	52.1	157.5	1.95	1.36	106	57	0					0	0
0	2	118.01	40	135.4	-0.35	1.86	117	70	0					1	0
0	2	122.97	28	134.4	-0.9	-0.67	120	76	0					1	0
0	2	131.32	41.7	142.3	-0.35	1.24	135	81	0					1	0
0	2	123.93	34.9	140.4	-0.05	0.4	120	81	0					1	0
0	2	129.51	42.7	150.5	1.04	0.72	99	56	0	3		no	5	0	0
0	2	129.15	42.6	145.2	0.26	1.18	111	66	0	7		no		0	0
1	2	119.92	30.1	142.4	0.6	-0.99	103	75	0	4		yes	15	0	0
1	2	125.14	38.8	147.4	0.93	0.44	92	63	0	6		yes		0	0
0	2	129.35	42.6	142	-0.24	1.44	131	85	0	6		yes	4	1	0
0	2	138.48	66.7	156	1.12	2.52	102	60	0	4	30	no		0	1
1	2	119.62	43.5	148.4	1.56	1.25	104	77	0	3	100	yes	11	0	0
0	2	123.53	29.4	139.6	-0.14	-0.93	99	58	0		100	yes	1	0	0
0	2	115.52	25.6	134.5	-0.29	-1.36	97	74	0	4	102	no	9	0	0
0	2	129.38	22.6	133.5	-1.53	-2.96	95	58	0	2	102	yes	4	0	0
1	2	121.72	42.7	147.4	1.22	1.17	117	63	0	4	129	yes	11	0	0
0	2	119.29	20.5	119.2	-2.99	-1.26	102	60	0	5	134	yes		0	0
0	2	130.17	33.2	144.6	0.09	-0.64	98	62	0	2	150	no	7	0	0
0	2	113.15	26.9	131.5	-0.58	-0.41	103	60	0	4	150	yes		0	0
0	2	116.63	52	150.5	2.15	2.16	120	77	0	5	166	yes	5	1	1
0	2	132.44	64.7	150.2	0.75	2.81	118	82	0	5	168	no		1	1
0	2	120.15	46.2	148.1	1.47	1.62	106	67	0	6	198	yes		0	0
0	2	127.47	42.7	145.6	0.46	1.19	107	71	0	3	200	yes	7	0	0
0	2	125.96	32	136.6	-0.79	0.11	107	68	0	5	200	yes	5	0	0
0	2	130.89	26.7	138	-0.97	-1.86	94	61	0	4	222	yes		0	0
0	2	122.35	24.4	138.8	-0.16	-2.78	102	64	0	2	232	no	2	0	0
0	2	122.84	37.1	140.4	0.04	0.86	100	65	0	2	290	no	6	0	0
0	2	121.89	34.9	140.3	0.11	0.46	105	67	0	4	300	yes		0	0
0	2	130.83	26.7	133.2	-1.69	-1.15	96	55	0	6	300	yes		0	0
0	2	122.78	41.7	142.8	0.42	1.39	98	58	0	4	312	no		0	0
0	2	123.1	35.4	149	1.35	-0.42	102	61	0	4	350	yes	4	0	0
0	2	122.71	31.9	131.5	-1.32	0.73	101	63	0	6	380	yes	1	0	0
0	2	121.76	26.3	129.5	-1.56	-0.53	101	54	0	6	382	no	0	0	0
1	2	126.29	41.9	141.8	-0.02	1.43	112	85	0	3	400	yes		1	0
0	2	118.21	28	138.3	0.09	-1.09	103	57	0	4	400	yes	0	0	0
1	2	127.77	44.3	152.3	1.46	0.85	104	56	0	4	400	yes	9	0	0
0	2	121.2	47.6	133.5	-0.9	2.74	129	75	0	5	400	yes		1	1
0	2	131.25	33.8	145.5	0.14	-0.62	115	62	0		475	yes	7	0	0
0	2	114.53	28.1	143.5	1.23	-1.73	99	51	0	4	500			0	0
0	2	119.79	27.2	137.3	-0.19	-1.27	83	60	0	4	500	no	11	0	0
0	2	133.78	37.6	149.3	0.5	-0.22	112	69	0	4	500	no	5	0	0
1	2	119.46	28.7	137.1	-0.2	-0.72	92	57	0	5	500	no		0	0
0	2	120.51	26.1	130.3	-1.34	-0.68	96	50	0	4	500	yes	9	0	0
0	2	112.72	35.4	130	-0.78	1.75	104	52	0		516	yes		0	0
0	2	129.51	35.6	149	0.81	-0.53	110	58	0	5	545	yes		0	0
0	2	113.74	47	149.3	2.22	1.76	124	71	0	5	566	no	5	1	0
0	2	133.39	33.6	144.1	-0.25	-0.56	110	49	0	2	568	yes		0	0
0	2	119	30.3	136.5	-0.25	-0.15	111	71	0	3	600	no	5	0	0
0	2	130.5	33.1	142.3	-0.29	-0.4	103	59	0	4	600	no	5	0	0
0	2	138.35	65.5	155.5	1.06	2.48	148	85	0	4	600	no	8	1	1
0	2	134.37	42.6	150.5	0.63	0.58	111	66	0	5	600	no	15	0	0
0	2	127.87	32.1	136.9	-0.9	0.05	101	67	0		600	no	2	0	0
0	2	128.79	26.7	131	-1.86	-0.78	97	60	0	4	600	yes	8	0	0
0	2	130.99	38.1	147	0.38	0.2	111	65	0	5	600	yes	6	0	0
0	2	129.08	44.8	148.3	0.74	1.23	102	68	0	5	600	yes	8	0	0
0	2	125.04	39.6	148.9	1.17	0.44	97	66	0	5	600	yes		0	0
0	2	121.95	26.8	132.5	-1.11	-0.78	107	67	0	6	600	yes		0	0
0	2	134.54	48	151.7	0.8	1.24	121	71	0	6	600	yes		0	0
0	2	116.6	23.3	129.5	-1.17	-1.58	103	69	0	9	600	yes	3	0	0
0	2	115.42	33.2	138.3	0.32	0.45	112	68	0	4	620	no		0	0
0	2	127.15	33.7	146.2	0.58	-0.62	130	85	0	5	620	no	7	1	0
1	2	131.22	66.5	163	2.78	2.27	149	46	0		620	no		1	1
0	2	116.21	22.9	127.3	-1.49	-1.4	75	55	0	3	622	no	3	0	0
0	2	110.85	30.9	143	1.47	-0.62	100	62	0	4	622	no		0	0
0	2	128.53	36.3	140.3	-0.43	0.59	124	86	0	5	622	no	4	1	0
0	2	117.52	61.7	147.5	1.6	3.06	126	95	0	2	622	yes	11	1	1
0	2	122.35	34.8	147	1.11	-0.31	97	64	0	4	622	yes	4	0	0
1	2	126.29	64.8	156.9	2.29	2.58	114	69	0	4	622	yes	11	0	1
0	2	116.47	32.9	134.6	-0.35	0.76	132	76	0	4	622	yes	11	1	0
0	2	119.98	28.3	135.7	-0.46	-0.67	111	67	0	5	622	yes	6	0	0
1	2	129.58	33.5	153.3	1.46	-1.65	85	62	0	5	622	yes	0	0	0
0	2	128.13	33.8	144	0.16	-0.36	108	53	0	5	622	yes		0	0
0	2	128.3	22.1	131.4	-1.77	-2.82	106	56	0		622	yes		0	0
0	2	132.27	44.3	140.9	-0.64	1.68	105	66	0	4	630	yes	11	0	0
1	2	113.12	29.6	137.6	0.4	-0.36	96	69	0	2	636			0	0
0	2	130.66	27.6	141.7	-0.39	-2.07	92	55	0	7	640	yes	1	0	0
0	2	130.27	30	141	-0.46	-1.11	93	55	0	3	644	no		0	0
0	2	122.97	47.6	146.6	0.99	1.84	97	60	0	2	650	yes	7	0	0
0	2	123.3	35.5	143.7	0.52	0.19	104	63	0	6	650	yes	14	0	0
1	2	124.81	43.7	146.5	0.82	1.32	111	63	0	3	654		8	0	0
0	2	127.47	31.9	139	-0.54	-0.23	101	67	0	7	666	no	6	0	0
1	2	112.49	33.6	137.5	0.44	0.69	116	75	0	2	670		4	0	0
0	2	115.91	26.7	124	-1.99	0.44	101	71	0	5	672	no		0	0
1	2	129.74	36.7	148.4	0.7	-0.22	117	74	0	4	678			0	0
0	2	110.29	31	132.5	-0.19	0.68	93	57	0	5	678			0	0
0	2	132.99	27.1	146	0.07	-3.04	99	61	0	2	678	no	4	0	0
0	2	110.85	26.1	131.5	-0.39	-0.63	89	57	0	4	678	no	7	0	0
0	2	120.15	27.3	137.5	-0.19	-1.27	95	62	0	4	678	no		0	0
0	2	116.24	26.9	133.5	-0.51	-0.75	98	60	0	3	678	yes	11	0	0
0	2	119.16	25	133.3	-0.77	-1.51	103	73	0	4	678	yes	4	0	0
0	2	130	32.2	139.3	-0.7	-0.26	93	63	0	5	678	yes	3	0	0
0	2	120.25	33.3	142.8	0.63	-0.15	96	57	0	5	678	yes		0	0
0	2	127.11	36.6	137.5	-0.75	0.95	92	66	0		678	yes	5	0	0
0	2	117.85	50.9	150.4	2.03	2.03	100	63	0		680	no	11	0	1
0	2	121.56	44.5	143.3	0.6	1.75	126	78	0	5	700	no		1	0
1	2	124.98	32.2	149.6	1.28	-1.43	109	53	0		700	no		0	0
0	2	128.82	26.7	133.7	-1.46	-1.17	72	60	0	4	700	yes	11	0	0
0	2	122.22	30.3	136.1	-0.57	-0.18	96	64	0	4	700	yes	4	0	0
1	2	125.14	40.3	142.8	0.23	1.13	114	60	0	4	700	yes		0	0
0	2	111.84	32.1	135	0.09	0.63	89	66	0	10	700	yes	1	0	0
0	2	136.61	47.1	142.2	-0.78	1.81	117	86	0	5	720	yes		1	0
0	2	129.61	29.5	134.5	-1.4	-0.39	103	56	0	5	750	yes	5	0	0
0	2	115.81	56.5	137	0.08	3.43	116	71	0		752	yes	11	0	1
0	2	122.22	34.8	139.1	-0.11	0.56	103	63	0	4	760	no	5	0	0
0	2	121.07	42.4	141	0.28	1.67	99	64	0	3	776	no		0	0
0	2	120.61	30.4	139.5	0.09	-0.54	118	66	0	4	778	yes	7	0	0
0	2	120.84	29.7	138.5	-0.09	-0.62	116	63	0	5	780	yes		0	0
0	2	126.32	32.2	138.8	-0.48	-0.1	85	50	0	4	784	no		0	0
1	2	121.07	55.7	150.5	1.76	2.39	129	83	0	4	800		11	1	1
0	2	130.73	51	153	1.31	1.58	99	58	0	5	800		7	0	0
0	2	124.06	33.6	138.3	-0.38	0.34	121	78	0	3	800	no		1	0
0	2	120.31	28	135.6	-0.5	-0.76	104	61	0	4	800	no	3	0	0
0	2	119.23	33.4	134.8	-0.54	0.78	106	59	0	5	800	no		0	0
0	2	118.34	35.9	140.5	0.43	0.72	120	83	0	5	800	no	4	1	0
0	2	133.78	25.1	134.5	-1.71	-2.06	105	70	0	4	800	yes		0	0
1	2	128.76	37.7	140.8	-0.37	0.79	96	66	0	5	800	yes	8	0	0
0	2	113.74	30.9	134	-0.23	0.42	98	61	0	5	800	yes	8	0	0
0	2	121.66	29.4	135.8	-0.58	-0.39	108	54	0	6	800	yes		0	0
1	2	122.12	34.1	129.8	-1.54	1.34	118	67	0	5	844	yes		1	0
0	2	115.75	35.8	139.5	0.49	0.86	100	60	0	4	900			0	0
1	2	119.89	38.7	147.6	1.41	0.52	112	68	0	3	900	yes	3	0	0
1	2	124.68	30.2	133.4	-1.18	0.06	104	68	0	5	922	no	11	0	0
0	2	127.24	29.4	136.8	-0.86	-0.65	107	73	0	5	930	yes	2	0	0
0	2	130.33	35.3	142.8	-0.2	0.07	97	64	0	4	950	yes	0	0	0
0	2	109.93	39.8	146.3	2.08	1.06	92	50	0	5	960	yes		0	0
0	2	115.22	28.5	134.5	-0.27	-0.34	102	67	0	4	980	no	8	0	0
1	2	123.27	25.9	135.9	-0.69	-1.65	110	69	0	3	987	no	3	0	0
0	2	138.18	38.3	150.3	0.3	-0.31	109	66	0	2	1000			0	0
1	2	124.39	40	135.4	-0.85	1.73	109	85	0	4	1000	no	15	1	0
0	2	111.8	25.3	131.8	-0.42	-0.99	103	59	0	5	1000	no		0	0
0	2	131.12	51	148.7	0.63	1.88	110	73	0	5	1000	no		0	0
0	2	134.05	32.5	138.8	-1.09	-0.23	103	72	0	6	1000	no		0	0
0	2	116.57	30.7	124	-2.04	1.38	91	48	0	4	1000	yes	11	0	0
0	2	125.01	45.8	145.3	0.62	1.68	102	66	0	4	1000	yes		0	0
1	2	126.85	40.7	152.5	1.57	0.24	118	68	0	4	1000	yes	14	0	0
1	2	119.82	43.9	141.3	0.43	1.87	117	76	0	4	1000	yes	9	1	0
0	2	110.88	46.9	148.3	2.32	1.89	125	77	0	7	1000	yes	8	1	0
0	2	115.45	26.2	129.2	-1.13	-0.38	90	62	0	9	1000	yes		0	0
1	2	119.82	22.6	145.4	1.07	-4.54	110	72	0	4	1012	no	11	0	0
0	2	121.26	26.1	130.5	-1.37	-0.73	94	55	0	4	1017	yes	8	0	0
0	2	122.12	34.2	140.2	0.07	0.31	95	65	0	7	1100	yes	5	0	0
0	2	130.46	52.1	146.4	0.34	2.15	101	64	0	3	1200	no	11	0	1
0	2	125.7	41.8	136	-0.86	1.89	91	64	0	4	1200	no	5	0	0
0	2	118.18	30.4	137.5	-0.03	-0.23	94	49	0	6	1200	no	4	0	0
1	2	118.28	32.8	136.5	-0.2	0.49	95	55	0	4	1200	yes	15	0	0
0	2	132.17	24.5	134.6	-1.58	-2.3	125	75	0	4	1200	yes	3	1	0
1	2	121.1	35	143.3	0.64	0.18	100	65	0	5	1200	yes		0	0
1	2	128.23		152.4	1.43		106	72	0	5	1200	yes	3	0
0	2	110.92	38.1	141	1.14	1.24	105	67	0	6	1200	yes	0	0	0
0	2	129.54	54.9	157.6	2.11	1.69	109	66	0	8	1200	yes	11	0	0
1	2	122.35	59.6	157	2.66	2.29	138	80	0	5	1224	yes	3	1	1
0	2	123.1	35.8	141	0.11	0.55	106	66	0	5	1300	no	11	0	0
1	2	119.06	35.3	138.7	0.09	0.77	112	71	0	3	1300	yes	15	0	0
1	2	119.92	36.6	144	0.85	0.47	111	73	0	3	1300	yes	8	0	0
1	2	118.77	26.7	136.3	-0.27	-1.28	97	71	0	5	1336	no	3	0	0
1	2	115.45	48.1	142.5	0.99	2.34	120	71	0	5	1356	yes	11	1	1
0	2	117.13	32.7	142.6	0.86	-0.21	110	65	0	2	1380	yes	4	0	0
1	2	122.32	24.2	134	-0.91	-2.05	85	51	0	3	1400	yes		0	0
0	2	134.28	49	142.3	-0.58	2.05	108	69	0	4	1400	yes		0	1
1	2	126.98	37.8	133.5	-1.35	1.51	105	59	0	4	1500		8	0	0
1	2	119.79	27.1	138.7	0.03	-1.51	94	69	0	4	1500		11	0	0
1	2	121.07	33.2	138.7	-0.08	0.28	105	66	0	6	1500			0	0
1	2	124.16	53.3	160.2	2.99	1.45	134	70	0	3	1500	no	11	1	0
0	2	133.59	37.4	145.5	-0.05	0.14	100	69	0	5	1500	no	12	0	0
1	2	123.76	35.3	139.1	-0.23	0.62	104	68	0	2	1500	yes	7	0	0
1	2	117.72	47.3	151.1	2.15	1.58	121	86	0	6	1500	yes		1	0
0	2	129.15	26.1	134.5	-1.36	-1.52	96	68	0	7	1500	yes	4	0	0
1	2	121.63	34.6	153.5	2.18	-1.14	105	68	0	4	1544	no	11	0	0
1	2	123.86	35.7	143.4	0.42	0.26	102	56	0	2	1600	yes		0	0
1	2	122.55	31.7	139.5	-0.07	-0.22	105	75	0	5	1600	yes	15	0	0
1	2	117.68	49.9	138.9	0.23	2.68	120	74	0	6	1670	yes		1	1
0	2	125.4	31	139.8	-0.26	-0.52	101	63	0	6	1672	yes	1	0	0
0	2	129.18	59.5	151.5	1.22	2.46	122	78	0	3	1680	yes	4	1	1
1	2	119.2	22.5	130.6	-1.19	-2.21	96	59	0	5	1700	yes	5	0	0
0	2	124.29	35.8	141.3	0.06	0.49	106	64	0	5	1750	no	11	0	0
0	2	110.78	27	138	0.66	-1.24	86	57	0	7	1800		11	0	0
1	2	131.02	44.7	153.3	1.33	0.74	132	78	0	2	1800	yes	12	1	0
1	2	127.15	49.6	147.8	0.82	1.88	111	74	0	3	1800	yes	10	0	0
1	2	122.74	29	135.2	-0.75	-0.45	94	57	0	4	1800	yes	11	0	0
1	2	127.47	65.8	152.8	1.56	2.83	106	76	0	3	2000	no		0	1
1	2	116.01	27	137.2	0.1	-1.24	107	67	0	5	2000	no		0	0
1	2	125.9	38.9	143.7	0.3	0.8	109	68	0	3	2000	no	1	0	0
1	2	122.84	36.4	139.1	-0.16	0.86	96	63	0	4	2000	no	3	0	0
1	2	111.05	44.6	146	1.93	1.78	99	66	0	4	2000	yes	12	0	0
1	2	119.66	25.4	131.7	-1.06	-1.12	85	52	0	5	2000	yes		0	0
1	2	135.33	47.1	153.8	1.05	0.94	123	76	0	6	2000	yes		1	0
1	2	129.84	57	154	1.54	2.11	116	69	0	3	2010	yes	13	0	1
1	2	127.57	32.4	138.3	-0.66	-0.03	106	68	0	4	2200	yes		0	0
1	2	125.08	42.7	146.4	0.78	1.18	99	69	0	5	2200	yes	11	0	0
0	2	115.42	27.4	136.4	0.02	-0.96	90	67	0	4	2250	no	3	0	0
1	2	135.52	28.1	135.8	-1.65	-1.17	92	60	0	4	2300	yes		0	0
0	2	123.33	24.4	129.5	-1.68	-1.28	102	68	0	9	2342	yes		0	0
1	2	127.44	37.2	149.5	1.06	-0.17	105	66	0	6	2400	yes	11	0	0
1	2	129.97	40.5	150.6	1.01	0.32	101	61	0	2	2416	yes	4	0	0
0	2	123.86	29.8	140.7	0.01	-0.96	95	63	0	5	2500	no	11	0	0
1	2	130.66	39.9	149.2	0.74	0.33	113	73	0	3	2500	no	20	0	0
1	2	116.17	19.6	133.6	-0.48	-4.21	124	67	0	3	2500	yes	9	1	0
1	2	127.61	42.2	143.2	0.08	1.32	133	79	0	3	2500	yes	9	1	0
0	2	129.02	31.5	144	0.09	-1.01	115	59	0	4	2500	yes		0	0
1	2	119.26	37.9	142.1	0.6	0.92	91	56	0	6	2500	yes	12	0	0
1	2	120.77	21.5	144.3	0.82	-4.89	105	72	0	3	3000	no	11	0	0
0	2	117.72	56.1	144.8	1.16	2.82	126	86	0	4	3000	no	15	1	1
1	2	121.17	36.1	141.2	0.3	0.63	81	58	0	4	3000	yes	11	0	0
1	2	132.93	61.4	157	1.73	2.21	124	67	0	4	3000	yes	9	1	1
1	2	120.71	38	137.9	-0.17	1.3	110	65	0	5	3000	yes	10	0	0
1	2	135.29	60.1	155.8	1.35	2.14	121	71	0	4	3100	yes	11	0	1
1	2	117.82	48	147.4	1.56	1.93	111	68	0	4	3400	yes	15	0	0
1	2	125.11	44	142.3	0.15	1.69	109	67	0	4	3500	no		0	0
1	2	128.72	48.1	144	0.12	1.96	109	64	0	4	3500	yes		0	0
1	2	128.62	44.1	147.3	0.63	1.22	119	78	0	7	3800	yes		0	0
1	2	129.25	41.7	141.5	-0.31	1.36	121	71	0	6	4000	no	15	1	0
1	2	122.61	41.1	146	0.93	1.03	105	59	0	3	4000	yes	16	0	0
1	2	116.5	26.4	136.2	-0.1	-1.33	113	62	0	8	4000	yes		0	0
1	2	118.21	36.3	141	0.52	0.76	100	66	0	5	4500	yes	15	0	0
1	2	118.11	34.3	141.2	0.56	0.32	94	69	0	3	5000		22	0	0
1	2	129.77	36.7	145.6	0.27	0.09	109	55	0	3	5000	yes	11	0	0
1	2	128.76	28.3	147	0.57	-2.56	104	69	0	4	5000	yes		0	0
1	2	125.7	42	147.4	0.88	0.97	107	57	0	8	5392	yes	22	0	0
1	2	121.36	44.8	147.2	1.22	1.49	128	87	0	5	6000	no	11	1	0
1	2	127.61	47.1	147	0.66	1.65	100	62	0	5	6000	no	11	0	0
1	2	112.59	34.7	135	0.03	1.16	102	65	0	4	6000	yes	15	0	0
1	2	121.69	47.6	141.8	0.35	2.2	107	73	0	5	7000		19	0	1
1	2	123.83	37.3	145.3	0.72	0.39	105	76	0	3	7000	yes	16	0	0
1	2	130.73	38.4	150.2	0.89	-0.07	101	72	0	5	8000	no	11	0	0
1	2	125.37	57.6	152.1	1.63	2.36	127	78	0	2	9050	yes	15	1	1
1	2	117.88	23.6	128	-1.5	-1.24	109	63	0	5	10000	yes	15	0	0
1	2	120.97	34.3	140.4	0.2	0.34	102	78	0	4	25000	yes	15	1	0
0	2	118.14	24.9	121	-2.62	0.23	88	45	0					0	0
0	2	118.14	25	123.5	-2.23	-0.07	106	55	0					0	0
0	2	125.67	28.1	128.3	-2.04	0.08	102	69	0					0	0
0	2	115.91	22.5	124.4	-1.92	-1.1	83	48	0					0	0
0	2	124.78	26.6	129	-1.87	-0.44	105	67	0					0	0
0	2	120.64	23.7	127	-1.87	-1.11	97	59	0					0	0
0	2	112.79	22.3	123.8	-1.79	-1.02	94	52	0					0	0
0	2	131.38	29.3	133	-1.76	-0.31	93	53	0					0	0
0	2	125.14	25	130.3	-1.7	-1.2	98	51	0					0	0
0	2	120.64	24.1	129	-1.56	-1.25	109	69	0					0	0
0	2	130.04	30.8	134.3	-1.46	-0.03	103	67	0					0	0
0	2	130	28.8	134.3	-1.46	-0.58	107	63	0					0	0
0	2	128.49	29.5	133.6	-1.45	-0.25	102	63	0					0	0
0	2	133.52	28.9	136.9	-1.33	-1	99	56	0					0	0
0	2	119.56	20.3	130.5	-1.24	-3.41	84	57	0					0	0
0	2	110.06	26.8	126.1	-1.21	0.33	97	63	0					0	0
0	2	124.35	25.9	133.5	-1.14	-1.31	104	59	0					0	0
0	2	126.23	37.9	135	-1.06	1.42	108	72	0					0	0
0	2	124.32	31.2	134.2	-1.03	0.23	101	66	0					0	0
0	2	113.51	25.4	129	-1.01	-0.58	94	63	0					0	0
0	2	118.41	25.4	131.5	-0.99	-1.06	102	58	0					0	0
0	2	130.96	44.5	138	-0.97	1.95	112	64	0					0	0
0	2	128.79	34	140.8	-0.38	0.04	94	61	0					0	0
0	2	119.2	37.1	140.4	0.34	0.94	95	62	0					0	0
0	2	130.17	30.8	138	-0.91	-0.48	89	56	0					0	0
0	2	126.69	33.1	137.5	-0.71	0.25	105	52	0					0	0
0	2	120.57	23.2	133.6	-0.83	-2.42	97	62	0					0	0
0	2	126.03	35.8	148.5	1.03	-0.34	103	61	0					0	0
0	2	130.1	32.5	139.4	-0.69	-0.2	100	59	0					0	0
0	2	117.36	28.3	133.2	-0.64	-0.28	90	60	0					0	0
0	2	126.36	34.5	138.3	-0.56	0.48	99	57	0					0	0
0	2	133.26	50.8	142.3	-0.5	2.24	89	67	0					0	1
1	2	127.67	46.1	142.1	-0.09	1.9	114	62	0					0	0
1	2	125.11	36.2	138.5	-0.43	0.83	112	70	0					0	0
1	2	129.28	39.2	141	-0.38	1.02	109	69	0					0	0
0	2	115.65	38.5	134.2	-0.35	1.8	111	71	0					0	0
0	2	119.06	38.4	136	-0.34	1.56	115	69	0					0	0
0	2	127.64	38.6	140.5	-0.33	1	100	71	0					0	0
0	2	123.37	31.6	138.5	-0.29	-0.15	101	63	0					0	0
0	2	122.38	33	138.1	-0.28	0.27	97	67	0					0	0
0	2	132.3	27.3	144	-0.17	-2.61	95	59	0					0	0
0	2	121.89	32.8	138.9	-0.11	0.14	108	63	0					0	0
0	2	128.26	33.3	141.2	-0.27	-0.16	106	60	0					0	0
1	2	124.78	54.4	146.9	0.89	2.43	110	62	0					0	1
0	2	111.64	31.3	134	-0.05	0.56	98	54	0					0	0
0	2	125.24	24.6	141.1	-0.04	-3.15	92	72	0					0	0
0	2	114.07	28.9	131.5	-0.65	0.18	86	62	0					0	0
0	2	130.3	40.5	147.5	0.52	0.61	98	62	0					0	0
0	2	116.14	38.7	136.5	-0.02	1.63	100	60	0					0	0
1	2	125.77	31.7	141.6	-0.01	-0.56	107	70	0					0	0
0	2	119.06	32.2	138.1	-0.01	0.15	95	53	0					0	0
0	2	126.69	29.8	142.1	-0.01	-1.22	100	57	0					0	0
0	2	124.62	32.6	141.1	0.01	-0.23	90	53	0				4	0	0
0	2	110.72	40	134.5	0.1	2.09	112	70	0					0	1
0	2	129.31	34.4	144.5	0.14	-0.3	108	66	0					0	0
0	2	130.14	32.9	144	0	-0.64	90	61	0					0	0
0	2	127.11	38	144	0.25	0.58	95	67	0					0	0
0	2	125.44	36.5	143.3	0.28	0.4	113	60	0					0	0
0	2	122.87	45.7	142	0.29	1.96	113	73	0					0	0
0	2	121.3	34.5	141.3	0.31	0.28	95	59	0					0	0
0	2	127.74	35.2	145	0.35	-0.13	100	64	0					0	0
0	2	120.02	43.5	141.4	0.43	1.81	104	70	0					0	0
0	2	132.27	61.4	148	0.43	2.72	114	73	0					0	1
1	2	126.55	40.1	145	0.45	0.87	112	60	0					0	0
0	2	121.66	33.7	143	0.54	-0.1	80	60	0					0	0
0	2	124.98	30.6	145.2	0.61	-1.34	107	60	0					0	0
0	2	130.4	34.3	148.2	0.61	-0.79	99	71	0					0	0
0	2	124.58	35.7	145.1	0.63	0.05	87	52	0					0	0
0	2	124.62	40.7	145.3	0.65	0.98	97	59	0					0	0
0	2	125.34	34.9	146	0.7	-0.25	105	54	0					0	0
1	2	112.85	38.7	139.4	0.71	1.44	111	65	0					0	0
0	2	125.86	33.9	146.9	0.79	-0.62	100	64	0					0	0
1	2	130.46	39.2	150.5	0.96	0.07	112	65	0					0	0
0	2	129.77	35.6	150.2	0.97	-0.68	100	59	0					0	0
0	2	124.06	31.6	131.6	-1.41	0.62	87	61	0					0	0
0	2	129.22	36.6	150.6	1.08	-0.47	91	65	0					0	0
0	2	128.99	40.6	151.3	1.2	0.29	102	64	0					0	0
0	2	131.48	43.6	152.8	1.22	0.6	111	54	0					0	0
0	2	110.65	42.6	141.5	1.24	1.88	95	63	0					0	0
1	2	126.75	37.3	150.4	1.26	-0.23	111	67	0					0	0
0	2	129.18	44.5	151.8	1.26	0.89	103	67	0					0	0
0	2	131.06	39.5	153	1.28	-0.15	114	67	0					0	0
0	2	110.98	41.2	142	1.29	1.64	99	55	0					0	0
0	2	129.12	31.8	140.2	-0.49	-0.45	105	62	0					0	0
0	2	129.45	36.8	153.5	1.5	-0.77	97	60	0					0	0
0	2	130.53	23.4	134	-1.54	-2.67	107	73	0					0	0
1	2	130.5	54.4	158.7	2.19	1.54	118	73	0					0	0
0	2	120.31	28.9	135.6	-0.5	-0.48	115	66	0					0	0
0	2	123.14	32.8	137.3	-0.46	0.29	114	71	0					0	0
0	2	118.64	38.9	141.5	0.56	1.16	115	63	0					0	0
1	2	124.42	61.5	151.3	1.59	2.7	119	73	0					0	1
0	2	123.2	43.5	134.9	-0.84	2.22	93	76	0					0	1
0	2	129.15	28.3	138.3	-0.78	-1.27	105	75	0					0	0
0	2	119.26	40.8	135.4	-0.45	1.94	113	75	0					0	0
0	2	116.96	33.9	143	0.94	0.05	105	75	0					0	0
0	2	119.66	39.7	143.2	0.74	1.12	116	75	0					0	0
1	2	127.87	46.3	145	0.34	1.7	126	51	0					1	0
0	2	125.6	40.3	136.9	-0.72	1.62	121	70	0					1	0
0	2	131.29	45	152.3	1.16	0.87	122	63	0					1	0
0	2	121.1	25.4	129.1	-1.57	-0.77	107	77	0					1	0
0	2	129.45	39.5	135.9	-1.17	1.51	107	77	0					1	0
0	2	121.66	29.5	140.5	0.16	-0.97	133	98	0					1	0
1	2	132.07	55.3	158.5	2.03	1.61	143	96	0					1	0
0	2	123.07	56.3	154.3	2.18	2.17	122	79	0					1	1
0	2	124.02	27.9	140	-0.11	-1.51	129	76	0					1	0
0	2	112.85	44	137.3	0.38	2.32	120	76	0					1	1
0	2	119.26	53.8	146.9	1.36	2.49	115	81	0					1	1
0	2	124.62	51.2	150.4	1.44	1.92	113	84	0					1	0
0	2	126.92	31.2	144.1	0.28	-1.06	121	80	0					1	0
0	2	121.07	33.4	139	-0.03	0.29	98	53	0	3		no	5	0	0
0	2	128.69	38.6	154.5	1.71	-0.44	109	67	0	3		no	15	0	0
0	2	109.9	27.2	129.8	-0.59	-0.01	127	82	0	3		no	8	1	0
0	2	125.04	58	144	0.42	2.85	125	84	0	3		no		1	1
0	2	133.82	28.6	136.5	-1.42	-1.05	102	60	0	4		no	15	0	0
0	2	130.92	28.7	136.4	-1.21	-0.92	89	51	0	4		no		0	0
0	2	132.9	32.6	138.7	-1.02	-0.16	105	63	0	4		no		0	0
0	2	129.68	33	144.8	0.16	-0.7	114	60	0	4		no	3	0	0
0	2	110.36	32.3	132.3	-0.22	1	98	55	0	4		no		0	0
1	2	126.39	42.4	142.6	0.09	1.43	113	71	0	4		no	16	0	0
1	2	123.43	31.5	144.5	0.63	-0.93	98	66	0	4		no		0	0
1	2	128.3	42.5	139.5	-0.53	1.65	115	77	0	4		no		1	0
0	2	129.51	26.8	135.4	-1.25	-1.4	82	60	0	5		no		0	0
1	2	131.06	39.7	143.6	-0.13	0.82	102	66	0	5		no	5	0	0
0	2	116.3	29.6	136	-0.11	-0.23	97	66	0	5		no	6	0	0
0	2	129.77	31.1	141.4	-0.36	-0.81	88	56	0	9		no		0	0
0	2	130.83	35.9	144.3	-0.01	0.03	103	69	0			no	11	0	0
0	2	124.58	25.7	144.8	0.58	-3.22	104	72	0	11		no	4	0	0
1	2	114.1	30.6	142.3	1.07	-0.69	106	73	0			no	11	0	0
1	2	122.58	32.3	137.8	-0.34	0.13	107	69	0	2		yes	15	0	0
1	2	120.9	49.8	141	0.3	2.48	108	70	0	2		yes	11	0	1
0	2	122.32	39.6	145.3	0.85	0.85	109	68	0	2		yes		0	0
0	2	131.35	44.9	152	1.11	0.88	112	59	0	2		yes		0	0
0	2	126.13	39.2	144	0.33	0.82	105	68	0	3		yes	10	0	0
1	2	120.94	33.7	145.6	1.01	-0.39	113	66	0	3		yes		0	0
1	2	122.97	23.7	130.2	-1.55	-1.67	102	63	0	4		yes	15	0	0
0	2	120.77	30.2	137	-0.32	-0.28	109	73	0	4		yes	5	0	0
1	2	124.52	31.9	145.2	0.65	-0.93	102	66	0	4		yes	12	0	0
1	2	123.07	41.7	154.1	2.14	0.36	118	71	0	4		yes	5	0	0
1	2	118.18	38.4	148.6	1.72	0.4	118	74	0	4		yes	15	0	0
1	2	135.43	38.4	141	-0.87	0.73	108	75	0	4		yes	15	0	0
0	2	130.37	65.6	145.8	0.25	3.14	125	74	0	4		yes	8	1	1
1	2	112.53	27.8	129	-0.93	0.21	110	94	0	4		yes	16	1	0
1	2	122.22	53.5	145.5	0.89	2.49	123	86	0	4		yes		1	1
0	2	121.07	23	129	-1.59	-1.75	86	57	0	5		yes	5	0	0
0	2	124.35	30.9	138.3	-0.4	-0.34	102	65	0	5		yes		0	0
0	2	120.25	30.7	139.1	0.05	-0.39	103	59	0	5		yes		0	0
0	2	128.82	42.2	148	0.72	0.88	107	68	0	5		yes	6	0	0
1	2	124.85	28.9	135.2	-0.92	-0.54	98	73	0	5		yes	3	0	0
1	2	117.03	43.7	143.9	1.07	1.7	125	79	0	5		yes		1	0
0	2	130.04	30.5	134.5	-1.43	-0.13	110	64	0	6		yes	7	0	0
0	2	120.74	30.1	133.2	-0.91	0.15	89	53	0	6		yes	5	0	0
1	2	127.38	34.3	147.7	0.79	-0.65	112	65	0	6		yes		0	0
0	2	131.94	39.4	151.5	0.98	-0.03	97	66	0	6		yes		0	0
0	2	118.54	25.6	134.9	-0.47	-1.5	93	62	0	7		yes		0	0
0	2	143.15	30.7	146	-0.7	-1.96	110	63	0	7		yes		0	0
0	2	126.59	30.5	134	-1.24	0.02	100	57	0	9		yes		0	0
0	2	114.66	21	127.1	-1.4	-2.27	74	52	0	11		yes		0	0
0	2	126.95	33	138.2	-0.63	0.14	105	52	0			yes		0	0
0	2	121.07	32.6	136.7	-0.39	0.36	109	69	0			yes		0	0
1	2	129.12	36.7	151.1	1.16	-0.5	122	67	0			yes		1	0
0	2	119.85	24.7	127.3	-1.76	-0.74	117	76	0			yes	2	1	0
1	2	120.94	49.9	139	-0.02	2.61	117	87	0			yes	4	1	1
0	2	121.95	26.3	128.9	-1.67	-0.45	101	55	0	3	584		11	0	0
1	2	129.91	40.6	146	0.32	0.78	110	70	0	3	622	no	15	0	0
1	2	120.41	50.7	146	1.12	2.25	116	76	0	5	622	yes	4	0	1
0	2	115.06	28.9	134.5	-0.25	-0.21	100	76	0	5	678	yes	8	0	0
1	2	133.88	51.9	157.4	1.71	1.28	119	75	0	3	900.2	yes		0	0
1	2	121.46	36.7	138.5	-0.14	1	125	72	0	3	1760	no	15	1	0
1	2	125.6	32.3	139.5	-0.32	-0.14	115	58	0	3	1800	yes		0	0
1	2	120.67	40.3	144.3	0.83	1.1	116	69	0	6	3110	yes		0	0
1	2	132.01	39.4	153	1.2	-0.19	97	54	0	3	3390	no		0	0
1	2	129.28	24.8	127	-2.51	-0.9	88	58	0	4	3500	yes	8	0	0
0	2	115.15	28.4	138.5	0.38	-0.91	98	56	0					0	0
0	2	120.71	32.9	134.7	-0.67	0.65	90	61	0					0	0
0	2	120.05	37.8	140.4	0.27	1.05	84	52	0	3		no		0	0
1	2	117.72	29.6	141	0.56	-0.91	108	71	0			no		0	0
0	2	124.29	28.4	127.2	-2.11	0.33	103	64	0	6	400		4	0	0
1	2	132.3	37.1	149.9	0.71	-0.36	106	63	0	3	2000	yes		0	0
0	2	125.04	30.8	141	-0.04	-0.72	96	62	0					0	0
0	2	130.27	43.9	143.4	-0.1	1.48	119	60		5	600	no		0	0
0	2	126	36.2	136	-0.89	1.05	116	74		4	620	no	8	1	0
0	2	127.57	36.4	139.6	-0.46	0.7	114	70		3	650	yes	11	0	0
0	2	135.79	36.5	149	0.3	-0.49	102	69		3	1160	yes	11	0	0
1	2	114.33	41.8	144.4	1.39	1.45	122	90		6	1500	yes	12	1	0
0	2	122.84	49.7	143.5	0.52	2.27	106	73		3	1600	no	8	0	1
0	2	126.49	29.4	139.5	-0.39	-0.99	93	56		6	1756	yes	2	0	0
1	2	131.35	28.4	140	-0.7	-1.54	83	62		4	2300	no	11	0	0
1	2	125.47	32.5	135.5	-0.92	0.36	113	65		5	3500	yes	12	0	0
0	2	126.19	23.4	132	-1.51	-2.2	86	51						0	0
0	2	122.15	29.5	131.7	-1.25	0.14	90	56						0	0
0	2	114.89	27.2	129.5	-1.03	-0.08	102	52						0	0
0	2	126.29	30	143	0.16	-1.27	100	68						0	0
0	2	127.9	46.6	150.4	1.16	1.32	102	64						0	0
0	2	124.48	22.4	126.6	-2.22	-1.72	105	73						0	0
0	2	127.67	31	138.1	-0.7	-0.37	118	70						1	0
0	2	119	25.2	129.3	-1.38	-0.83	132	82						1	0
0	2	130.07	67.6	149.2	0.79	3.07	130	84						1	1
1	2	124.88	39.6	141.9	0.11	1.1	107	69		3		no	8	0	0
0	2	126.03	39.2	150.7	1.36	0.16	91	63		5		no	6	0	0
0	2	121.46	26.3	144.3	0.76	-2.79	97	59		6		no		0	0
0	2	127.31	31.8	145.8	0.51	-1.11	100	59		10		no	4	0	0
0	2	114.99	31.3	137	0.15	0.14	106	59				no	5	0	0
1	2	116.01	28.9	141.5	0.78	-1.18	90	58		3		yes	14	0	0
0	2	118.87	30.8	137.1	-0.15	-0.09	117	73		3		yes		0	0
1	2	122.97	31.3	132.5	-1.19	0.48	96	62		5		yes	3	0	0

## Sheet: DICTIONARY 
DICTIONARY
school	public=0; private=1
sex	1=male; 2=female
age	age in months; continuous variable
weight	in kg; continuous variable
height	in centimeters; continuous variable
haz	height-for-age in z score; continous variable
baz	body mass index-for-age in z score; continous variable
sbp	systolic blood pressure
dbp	diastolic blood pressure
skin_color	white=1; black/brown=0
n_householder_members	discrete variable
family_income	monthly family income in real; continous variable
home_ ownership	yes or no
schooling_household_head	in years; discrete variable
high_blood_pressure	yes=1; no=0
obesity	yes=1; no=0
